# Supplementary material for: 4-(4-Bromo­phen­yl)-2-oxo-1,2,5,6-tetra­hydro­benzo[h]quinoline-3-carbonitrile
Source: Acta Crystallogr Sect E Struct Rep Online. 2011 Aug 27;67(Pt 9):o2469. doi: 10.1107/S1600536811033885 (PMC3200630; doi:10.1107/S1600536811033885)
Supplement: Supplementary file 1 [file e-67-o2469-sup1.cif]

##############################################################################
#                                                                            #
# This CIF contains the data in a paper accepted for publication in          #
# Acta Crystallographica Section E. It conforms to the requirements of       #
# Notes for Authors for Acta Crystallographica Section E, and has been       #
# peer reviewed under the auspices of the IUCr Commission on Journals.       #
#                                                                            #
# Full details of the Crystallographic Information File format               #
# are given in the paper "The Crystallographic Information File (CIF):       #
# a New Standard Archive File for Crystallography" by S. R. Hall, F. H.      #
# Allen and I. D. Brown [Acta Cryst. (1991), A47, 655-685].                  #
#                                                                            #
# The current version of the core CIF dictionary is obtainable from          #
# ftp://ftp.iucr.org/pub/cif_core.dic.                                       #
#                                                                            #
# Software is freely available for graphical display of the structure(s)     #
# in this CIF. For information consult the CIF software page                 #
# http://www.iucr.org/resources/cif/software.                                #
#                                                                            #
# This file may be used for bona fide research purposes within the           #
# scientific community so long as proper attribution is given to the journal # 
# article from which it was obtained.                                        #
#                                                                            #
##############################################################################
data_global
_audit_creation_method     SHELXL-97
_journal_date_recd_electronic     2011-08-07
_journal_date_accepted     2011-08-19
_journal_name_full     'Acta Crystallographica, Section E'
_journal_year     2011
_journal_volume     67
_journal_issue      9
_journal_page_first     o2469
_journal_page_last     o2469
_journal_paper_category     QO
_journal_coeditor_code     XU5291
_publ_contact_author_name     'Dr Seik Weng Ng'
_publ_contact_author_address
;
Department of Chemistry
University of Malaya
50603 Kuala Lumpur
Malaysia
;
_publ_contact_author_email     seikweng@um.edu.my
_publ_contact_author_fax     '03 7967 4193'
_publ_contact_author_phone     '03 7967 6778'
_publ_section_title
;\
4-(4-Bromophenyl)-2-oxo-1,2,5,6-tetrahydrobenzo[<i>h</i>]quinoline-3-\
carbonitrile
;
loop_
    _publ_author_name
    _publ_author_address
    'Asiri, Abdullah M.'
;
Chemistry Department
Faculty of Science
King Abdulaziz University
PO Box 80203 Jeddah
Saudi Arabia
;
    'Faidallah, Hassan M.'
;
Chemistry Department
Faculty of Science
King Abdulaziz University
PO Box 80203 Jeddah
Saudi Arabia
;
    'Al-Youbi, Abdulrahman O.'
;
Chemistry Department
Faculty of Science
King Abdulaziz University
PO Box 80203 Jeddah
Saudi Arabia
;
    'Alamry, Khalid A.'
;
Chemistry Department
Faculty of Science
King Abdulaziz University
PO Box 80203 Jeddah
Saudi Arabia
;
    'Ng, Seik Weng'
;
Department of Chemistry
University of Malaya
50603 Kuala Lumpur
Malaysia
;
data_I
_audit_creation_method     SHELXL97
_chemical_name_systematic
;
4-(4-Bromophenyl)-2-oxo-1,2,5,6-tetrahydrobenzo[<i>h</i>]quinoline-
3-carbonitrile
;
_chemical_name_common     ?
_chemical_formula_moiety     'C20 H13 Br N2 O'
_chemical_formula_sum     'C20 H13 Br N2 O'
_chemical_formula_iupac     'C20 H13 Br N2 O'
_chemical_formula_weight     377.23
_chemical_melting_point     ?
_symmetry_cell_setting     monoclinic
_symmetry_space_group_name_H-M     'C 2/c'
_symmetry_space_group_name_Hall     '-C 2yc'
loop_
    _symmetry_equiv_pos_as_xyz
    'x, y, z'
    '-x, y, -z+1/2'
    'x+1/2, y+1/2, z'
    '-x+1/2, y+1/2, -z+1/2'
    '-x, -y, -z'
    'x, -y, z-1/2'
    '-x+1/2, -y+1/2, -z'
    'x+1/2, -y+1/2, z-1/2'
_cell_length_a     22.6906(5)
_cell_length_b     8.5060(2)
_cell_length_c     17.6112(5)
_cell_angle_alpha     90.00
_cell_angle_beta     106.498(3)
_cell_angle_gamma     90.00
_cell_volume     3259.13(14)
_cell_formula_units_Z     8
_cell_measurement_reflns_used     4349
_cell_measurement_theta_min     4.16
_cell_measurement_theta_max     74.26
_cell_measurement_temperature     100(2)
_exptl_crystal_description     octahedron
_exptl_crystal_colour     yellow
_exptl_crystal_size_max     0.30
_exptl_crystal_size_mid     0.25
_exptl_crystal_size_min     0.20
_exptl_crystal_density_diffrn     1.538
_exptl_crystal_density_meas     ?
_exptl_crystal_density_method     'not measured'
_exptl_crystal_F_000     1520
_exptl_absorpt_coefficient_mu     3.499
_exptl_absorpt_correction_type     multi-scan
_exptl_absorpt_process_details     '(CrysAlis PRO; Agilent, 2010)'
_exptl_absorpt_correction_T_min     0.4199
_exptl_absorpt_correction_T_max     0.5412
_diffrn_ambient_temperature     100(2)
_diffrn_radiation_type     CuK\a
_diffrn_radiation_wavelength     1.54184
_diffrn_radiation_source     'SuperNova (Cu) X-ray Source'
_diffrn_radiation_monochromator     mirror
_diffrn_measurement_device_type
                     'Agilent SuperNova Dual diffractometer with Atlas detector'
_diffrn_measurement_method     \w
_diffrn_detector_area_resol_mean     10.4041
_diffrn_reflns_number     6063
_diffrn_reflns_av_R_equivalents     0.0218
_diffrn_reflns_av_sigmaI/netI     0.0223
_diffrn_reflns_theta_min     5.24
_diffrn_reflns_theta_max     74.44
_diffrn_reflns_theta_full     74.44
_diffrn_measured_fraction_theta_max     0.971
_diffrn_measured_fraction_theta_full     0.971
_diffrn_reflns_limit_h_min     -27
_diffrn_reflns_limit_h_max     27
_diffrn_reflns_limit_k_min     -7
_diffrn_reflns_limit_k_max     10
_diffrn_reflns_limit_l_min     -14
_diffrn_reflns_limit_l_max     21
_diffrn_standards_number     0
_diffrn_standards_interval_count     0
_diffrn_standards_interval_time     0
_diffrn_standards_decay_%     0
_reflns_number_total     3244
_reflns_number_gt     3132
_reflns_threshold_expression     I>2\s(I)
_refine_ls_structure_factor_coef     Fsqd
_refine_ls_matrix_type     full
_refine_ls_R_factor_all     0.0328
_refine_ls_R_factor_gt     0.0318
_refine_ls_wR_factor_gt     0.0928
_refine_ls_wR_factor_ref     0.0938
_refine_ls_goodness_of_fit_ref     1.055
_refine_ls_restrained_S_all     1.055
_refine_ls_number_reflns     3244
_refine_ls_number_parameters     221
_refine_ls_number_restraints     0
_refine_ls_hydrogen_treatment     mixed
_refine_ls_weighting_scheme     calc
_refine_ls_weighting_details
       'calc w = 1/[\s^2^(Fo^2^)+(0.0634P)^2^+3.4873P] where P=(Fo^2^+2Fc^2^)/3'
_atom_sites_solution_hydrogens     geom
_atom_sites_solution_primary     direct
_atom_sites_solution_secondary     difmap
_refine_ls_shift/su_max     0.001
_refine_ls_shift/su_mean     0.001
_refine_diff_density_max     0.562
_refine_diff_density_min     -0.572
_refine_ls_extinction_method     none
_refine_ls_extinction_coef     ?
loop_
    _atom_type_symbol
    _atom_type_description
    _atom_type_scat_dispersion_real
    _atom_type_scat_dispersion_imag
    _atom_type_scat_source
    'C' 'C' 0.0181 0.0091
                         'International Tables Vol C Tables 4.2.6.8 and 6.1.1.4'
    'H' 'H' 0.0000 0.0000
                         'International Tables Vol C Tables 4.2.6.8 and 6.1.1.4'
    'N' 'N' 0.0311 0.0180
                         'International Tables Vol C Tables 4.2.6.8 and 6.1.1.4'
    'O' 'O' 0.0492 0.0322
                         'International Tables Vol C Tables 4.2.6.8 and 6.1.1.4'
    'Br' 'Br' -0.6763 1.2805
                         'International Tables Vol C Tables 4.2.6.8 and 6.1.1.4'
_computing_data_collection     'CrysAlis PRO (Agilent, 2010)'
_computing_cell_refinement     'CrysAlis PRO (Agilent, 2010)'
_computing_data_reduction     'CrysAlis PRO (Agilent, 2010)'
_computing_structure_solution     'SHELXS97 (Sheldrick, 2008)'
_computing_structure_refinement     'SHELXL97 (Sheldrick, 2008)'
_computing_molecular_graphics     'X-SEED (Barbour, 2001)'
_computing_publication_material     'publCIF (Westrip, 2010)'
loop_
    _atom_site_type_symbol
    _atom_site_label
    _atom_site_fract_x
    _atom_site_fract_y
    _atom_site_fract_z
    _atom_site_U_iso_or_equiv
    _atom_site_adp_type
    _atom_site_calc_flag
    _atom_site_refinement_flags
    _atom_site_occupancy
    _atom_site_symmetry_multiplicity
    _atom_site_disorder_assembly
    _atom_site_disorder_group
    Br Br1 0.918537(8) -0.05660(2) 0.742895(12) 0.02179(11) Uani d . 1 1 . .
    O O1 0.57369(7) 0.53089(18) 0.51145(10) 0.0241(3) Uani d . 1 1 . .
    N N1 0.53722(7) 0.3095(2) 0.55547(10) 0.0172(3) Uani d . 1 1 . .
    N N2 0.73458(8) 0.5190(3) 0.57289(12) 0.0264(4) Uani d . 1 1 . .
    C C1 0.54467(9) 0.1682(2) 0.59371(11) 0.0167(4) Uani d . 1 1 . .
    C C2 0.48982(9) 0.0824(2) 0.60012(12) 0.0175(4) Uani d . 1 1 . .
    C C3 0.43270(9) 0.1549(2) 0.58744(12) 0.0195(4) Uani d . 1 1 . .
    H H3 0.4284 0.2638 0.5751 0.023 Uiso calc R 1 1 . .
    C C4 0.38190(10) 0.0686(2) 0.59274(14) 0.0223(4) Uani d . 1 1 . .
    H H4 0.3432 0.1187 0.5848 0.027 Uiso calc R 1 1 . .
    C C5 0.38810(10) -0.0913(3) 0.60971(13) 0.0244(4) Uani d . 1 1 . .
    H H5 0.3533 -0.1510 0.6123 0.029 Uiso calc R 1 1 . .
    C C6 0.44492(10) -0.1637(3) 0.62285(13) 0.0240(4) Uani d . 1 1 . .
    H H6 0.4487 -0.2728 0.6349 0.029 Uiso calc R 1 1 . .
    C C7 0.49638(10) -0.0790(2) 0.61870(12) 0.0203(4) Uani d . 1 1 . .
    C C8 0.55804(9) -0.1564(3) 0.63177(14) 0.0253(4) Uani d . 1 1 . .
    H H8A 0.5629 -0.1912 0.5803 0.030 Uiso calc R 1 1 . .
    H H8B 0.5602 -0.2505 0.6655 0.030 Uiso calc R 1 1 . .
    C C9 0.61001(10) -0.0444(2) 0.67123(14) 0.0240(5) Uani d . 1 1 . .
    H H9A 0.6096 -0.0241 0.7264 0.029 Uiso calc R 1 1 . .
    H H9B 0.6499 -0.0932 0.6728 0.029 Uiso calc R 1 1 . .
    C C10 0.60314(9) 0.1088(2) 0.62645(11) 0.0181(4) Uani d . 1 1 . .
    C C11 0.65406(9) 0.1960(2) 0.61906(11) 0.0179(4) Uani d . 1 1 . .
    C C12 0.64485(9) 0.3399(2) 0.58053(11) 0.0177(4) Uani d . 1 1 . .
    C C13 0.58428(9) 0.4025(2) 0.54653(12) 0.0178(4) Uani d . 1 1 . .
    C C14 0.69504(10) 0.4366(2) 0.57531(13) 0.0193(4) Uani d . 1 1 . .
    C C15 0.71808(8) 0.1347(2) 0.65091(11) 0.0176(4) Uani d . 1 1 . .
    C C16 0.74530(10) 0.0579(3) 0.59968(13) 0.0252(5) Uani d . 1 1 . .
    H H16 0.7228 0.0448 0.5456 0.030 Uiso calc R 1 1 . .
    C C17 0.80490(10) 0.0000(3) 0.62658(12) 0.0251(4) Uani d . 1 1 . .
    H H17 0.8232 -0.0532 0.5916 0.030 Uiso calc R 1 1 . .
    C C18 0.83693(9) 0.0216(2) 0.70531(12) 0.0182(4) Uani d . 1 1 . .
    C C19 0.81110(9) 0.0985(2) 0.75721(12) 0.0194(4) Uani d . 1 1 . .
    H H19 0.8340 0.1127 0.8110 0.023 Uiso calc R 1 1 . .
    C C20 0.75125(9) 0.1550(2) 0.72992(12) 0.0200(4) Uani d . 1 1 . .
    H H20 0.7330 0.2073 0.7652 0.024 Uiso calc R 1 1 . .
    H H1 0.5015(13) 0.349(3) 0.5343(15) 0.026(7) Uiso d . 1 1 . .
loop_
    _atom_site_aniso_label
    _atom_site_aniso_U_11
    _atom_site_aniso_U_22
    _atom_site_aniso_U_33
    _atom_site_aniso_U_12
    _atom_site_aniso_U_13
    _atom_site_aniso_U_23
    Br1 0.01372(15) 0.02727(16) 0.02247(15) 0.00536(7) 0.00206(10) 0.00254(7)
    O1 0.0149(7) 0.0195(7) 0.0366(9) 0.0000(6) 0.0050(6) 0.0078(6)
    N1 0.0119(7) 0.0173(8) 0.0211(8) -0.0001(6) 0.0026(6) 0.0008(6)
    N2 0.0188(9) 0.0326(10) 0.0289(10) -0.0042(8) 0.0084(8) 0.0001(8)
    C1 0.0157(9) 0.0182(9) 0.0154(8) -0.0006(7) 0.0032(7) -0.0010(7)
    C2 0.0176(9) 0.0195(9) 0.0147(9) -0.0015(8) 0.0034(7) 0.0000(7)
    C3 0.0160(9) 0.0202(9) 0.0217(9) -0.0007(8) 0.0043(7) 0.0011(8)
    C4 0.0161(10) 0.0266(11) 0.0242(11) -0.0010(8) 0.0054(8) 0.0009(8)
    C5 0.0209(10) 0.0280(11) 0.0241(10) -0.0076(9) 0.0063(8) 0.0018(9)
    C6 0.0237(10) 0.0210(10) 0.0257(10) -0.0040(8) 0.0046(8) 0.0032(8)
    C7 0.0217(10) 0.0198(10) 0.0184(10) -0.0014(8) 0.0039(8) 0.0011(7)
    C8 0.0214(10) 0.0193(10) 0.0340(11) 0.0006(8) 0.0062(9) 0.0048(9)
    C9 0.0172(10) 0.0245(11) 0.0278(11) 0.0024(8) 0.0023(9) 0.0085(8)
    C10 0.0153(9) 0.0193(10) 0.0186(9) 0.0012(8) 0.0028(7) 0.0019(8)
    C11 0.0155(9) 0.0210(9) 0.0162(8) 0.0011(8) 0.0028(7) -0.0020(7)
    C12 0.0133(8) 0.0214(9) 0.0180(9) 0.0001(7) 0.0037(7) -0.0006(7)
    C13 0.0148(9) 0.0187(9) 0.0192(9) -0.0006(8) 0.0037(7) -0.0014(8)
    C14 0.0147(10) 0.0237(11) 0.0187(10) 0.0035(7) 0.0036(8) 0.0009(7)
    C15 0.0133(8) 0.0186(9) 0.0193(9) 0.0003(7) 0.0024(7) 0.0027(7)
    C16 0.0190(10) 0.0354(13) 0.0176(10) 0.0066(8) -0.0008(8) -0.0028(8)
    C17 0.0216(10) 0.0333(12) 0.0193(10) 0.0065(9) 0.0039(8) -0.0027(9)
    C18 0.0128(8) 0.0210(9) 0.0199(9) 0.0019(8) 0.0032(7) 0.0038(8)
    C19 0.0157(9) 0.0216(9) 0.0181(9) -0.0007(8) 0.0004(7) -0.0005(8)
    C20 0.0177(9) 0.0225(10) 0.0195(9) 0.0018(8) 0.0050(8) -0.0018(8)
loop_
    _geom_bond_atom_site_label_1
    _geom_bond_atom_site_label_2
    _geom_bond_site_symmetry_2
    _geom_bond_distance
    _geom_bond_publ_flag
    Br1 C18 . 1.9009(19) ?
    O1 C13 . 1.244(3) ?
    N1 C1 . 1.365(3) ?
    N1 C13 . 1.374(3) ?
    N1 H1 . 0.86(3) ?
    N2 C14 . 1.149(3) ?
    C1 C10 . 1.383(3) ?
    C1 C2 . 1.474(3) ?
    C2 C3 . 1.395(3) ?
    C2 C7 . 1.410(3) ?
    C3 C4 . 1.392(3) ?
    C3 H3 . 0.9500 ?
    C4 C5 . 1.391(3) ?
    C4 H4 . 0.9500 ?
    C5 C6 . 1.388(3) ?
    C5 H5 . 0.9500 ?
    C6 C7 . 1.392(3) ?
    C6 H6 . 0.9500 ?
    C7 C8 . 1.504(3) ?
    C8 C9 . 1.522(3) ?
    C8 H8A . 0.9900 ?
    C8 H8B . 0.9900 ?
    C9 C10 . 1.508(3) ?
    C9 H9A . 0.9900 ?
    C9 H9B . 0.9900 ?
    C10 C11 . 1.410(3) ?
    C11 C12 . 1.387(3) ?
    C11 C15 . 1.494(3) ?
    C12 C14 . 1.429(3) ?
    C12 C13 . 1.436(3) ?
    C15 C20 . 1.392(3) ?
    C15 C16 . 1.393(3) ?
    C16 C17 . 1.390(3) ?
    C16 H16 . 0.9500 ?
    C17 C18 . 1.383(3) ?
    C17 H17 . 0.9500 ?
    C18 C19 . 1.382(3) ?
    C19 C20 . 1.391(3) ?
    C19 H19 . 0.9500 ?
    C20 H20 . 0.9500 ?
loop_
    _geom_angle_atom_site_label_1
    _geom_angle_atom_site_label_2
    _geom_angle_atom_site_label_3
    _geom_angle_site_symmetry_1
    _geom_angle_site_symmetry_3
    _geom_angle
    _geom_angle_publ_flag
    C1 N1 C13 . . 124.93(17) ?
    C1 N1 H1 . . 121.9(19) ?
    C13 N1 H1 . . 113.2(18) ?
    N1 C1 C10 . . 119.81(18) ?
    N1 C1 C2 . . 118.98(17) ?
    C10 C1 C2 . . 121.20(18) ?
    C3 C2 C7 . . 119.98(19) ?
    C3 C2 C1 . . 122.38(18) ?
    C7 C2 C1 . . 117.64(18) ?
    C4 C3 C2 . . 120.39(19) ?
    C4 C3 H3 . . 119.8 ?
    C2 C3 H3 . . 119.8 ?
    C5 C4 C3 . . 119.7(2) ?
    C5 C4 H4 . . 120.2 ?
    C3 C4 H4 . . 120.2 ?
    C6 C5 C4 . . 120.2(2) ?
    C6 C5 H5 . . 119.9 ?
    C4 C5 H5 . . 119.9 ?
    C5 C6 C7 . . 121.0(2) ?
    C5 C6 H6 . . 119.5 ?
    C7 C6 H6 . . 119.5 ?
    C6 C7 C2 . . 118.8(2) ?
    C6 C7 C8 . . 121.56(19) ?
    C2 C7 C8 . . 119.62(19) ?
    C7 C8 C9 . . 111.25(18) ?
    C7 C8 H8A . . 109.4 ?
    C9 C8 H8A . . 109.4 ?
    C7 C8 H8B . . 109.4 ?
    C9 C8 H8B . . 109.4 ?
    H8A C8 H8B . . 108.0 ?
    C10 C9 C8 . . 110.52(18) ?
    C10 C9 H9A . . 109.5 ?
    C8 C9 H9A . . 109.5 ?
    C10 C9 H9B . . 109.5 ?
    C8 C9 H9B . . 109.5 ?
    H9A C9 H9B . . 108.1 ?
    C1 C10 C11 . . 118.91(18) ?
    C1 C10 C9 . . 118.56(18) ?
    C11 C10 C9 . . 122.49(18) ?
    C12 C11 C10 . . 119.75(18) ?
    C12 C11 C15 . . 119.14(17) ?
    C10 C11 C15 . . 121.11(18) ?
    C11 C12 C14 . . 121.83(18) ?
    C11 C12 C13 . . 121.65(18) ?
    C14 C12 C13 . . 116.48(18) ?
    O1 C13 N1 . . 121.05(18) ?
    O1 C13 C12 . . 124.01(18) ?
    N1 C13 C12 . . 114.94(18) ?
    N2 C14 C12 . . 177.1(2) ?
    C20 C15 C16 . . 119.48(18) ?
    C20 C15 C11 . . 121.61(18) ?
    C16 C15 C11 . . 118.89(18) ?
    C17 C16 C15 . . 120.9(2) ?
    C17 C16 H16 . . 119.6 ?
    C15 C16 H16 . . 119.6 ?
    C18 C17 C16 . . 118.6(2) ?
    C18 C17 H17 . . 120.7 ?
    C16 C17 H17 . . 120.7 ?
    C17 C18 C19 . . 121.67(18) ?
    C17 C18 Br1 . . 119.04(16) ?
    C19 C18 Br1 . . 119.29(15) ?
    C18 C19 C20 . . 119.37(19) ?
    C18 C19 H19 . . 120.3 ?
    C20 C19 H19 . . 120.3 ?
    C15 C20 C19 . . 120.03(18) ?
    C15 C20 H20 . . 120.0 ?
    C19 C20 H20 . . 120.0 ?
loop_
    _geom_torsion_atom_site_label_1
    _geom_torsion_atom_site_label_2
    _geom_torsion_atom_site_label_3
    _geom_torsion_atom_site_label_4
    _geom_torsion_site_symmetry_1
    _geom_torsion_site_symmetry_2
    _geom_torsion_site_symmetry_3
    _geom_torsion_site_symmetry_4
    _geom_torsion
    _geom_torsion_publ_flag
    C13 N1 C1 C10 . . . . -0.5(3) ?
    C13 N1 C1 C2 . . . . 178.78(18) ?
    N1 C1 C2 C3 . . . . -16.9(3) ?
    C10 C1 C2 C3 . . . . 162.37(19) ?
    N1 C1 C2 C7 . . . . 162.20(18) ?
    C10 C1 C2 C7 . . . . -18.5(3) ?
    C7 C2 C3 C4 . . . . -0.2(3) ?
    C1 C2 C3 C4 . . . . 178.85(19) ?
    C2 C3 C4 C5 . . . . -0.9(3) ?
    C3 C4 C5 C6 . . . . 1.3(3) ?
    C4 C5 C6 C7 . . . . -0.6(3) ?
    C5 C6 C7 C2 . . . . -0.6(3) ?
    C5 C6 C7 C8 . . . . -179.2(2) ?
    C3 C2 C7 C6 . . . . 0.9(3) ?
    C1 C2 C7 C6 . . . . -178.17(18) ?
    C3 C2 C7 C8 . . . . 179.62(19) ?
    C1 C2 C7 C8 . . . . 0.5(3) ?
    C6 C7 C8 C9 . . . . -146.7(2) ?
    C2 C7 C8 C9 . . . . 34.7(3) ?
    C7 C8 C9 C10 . . . . -51.9(2) ?
    N1 C1 C10 C11 . . . . -0.4(3) ?
    C2 C1 C10 C11 . . . . -179.60(18) ?
    N1 C1 C10 C9 . . . . 177.51(18) ?
    C2 C1 C10 C9 . . . . -1.7(3) ?
    C8 C9 C10 C1 . . . . 37.1(3) ?
    C8 C9 C10 C11 . . . . -145.1(2) ?
    C1 C10 C11 C12 . . . . 1.0(3) ?
    C9 C10 C11 C12 . . . . -176.75(19) ?
    C1 C10 C11 C15 . . . . -177.91(18) ?
    C9 C10 C11 C15 . . . . 4.3(3) ?
    C10 C11 C12 C14 . . . . 176.52(19) ?
    C15 C11 C12 C14 . . . . -4.5(3) ?
    C10 C11 C12 C13 . . . . -0.9(3) ?
    C15 C11 C12 C13 . . . . 178.03(18) ?
    C1 N1 C13 O1 . . . . -179.27(19) ?
    C1 N1 C13 C12 . . . . 0.6(3) ?
    C11 C12 C13 O1 . . . . 179.99(19) ?
    C14 C12 C13 O1 . . . . 2.4(3) ?
    C11 C12 C13 N1 . . . . 0.1(3) ?
    C14 C12 C13 N1 . . . . -177.43(17) ?
    C12 C11 C15 C20 . . . . 96.8(2) ?
    C10 C11 C15 C20 . . . . -84.2(3) ?
    C12 C11 C15 C16 . . . . -82.1(2) ?
    C10 C11 C15 C16 . . . . 96.8(2) ?
    C20 C15 C16 C17 . . . . 0.6(3) ?
    C11 C15 C16 C17 . . . . 179.5(2) ?
    C15 C16 C17 C18 . . . . -0.6(4) ?
    C16 C17 C18 C19 . . . . 0.1(3) ?
    C16 C17 C18 Br1 . . . . -179.90(17) ?
    C17 C18 C19 C20 . . . . 0.4(3) ?
    Br1 C18 C19 C20 . . . . -179.60(16) ?
    C16 C15 C20 C19 . . . . 0.0(3) ?
    C11 C15 C20 C19 . . . . -178.99(19) ?
    C18 C19 C20 C15 . . . . -0.4(3) ?
loop_
    _geom_hbond_atom_site_label_D
    _geom_hbond_atom_site_label_H
    _geom_hbond_atom_site_label_A
    _geom_hbond_site_symmetry_A
    _geom_hbond_distance_DH
    _geom_hbond_distance_HA
    _geom_hbond_distance_DA
    _geom_hbond_angle_DHA
    _geom_hbond_publ_flag
    N1 H1 O1 5_666 0.86(3) 1.96(3) 2.807(2) 172(3) yes
