# Supplementary material for: 4-(4-Bromo­phen­yl)-2-oxo-1,2,5,6-tetra­hydro­benzo[h]quinoline-3-carbonitrile
Source: Acta Crystallogr Sect E Struct Rep Online. 2011 Aug 27;67(Pt 9):o2469. doi: 10.1107/S1600536811033885 (PMC3200630; doi:10.1107/S1600536811033885)
Supplement: Supplementary file 2 [file e-67-o2469-Isup2.hkl]

# 
# h,k,l, Fc-squared, Fo-squared, sigma(Fo-squared) and status flag 
# 
data_I
_shelx_title '  C2/c' 
_shelx_refln_list_code          4 
_shelx_F_calc_maximum      351.03 
_exptl_crystal_F_000      1520.00 
_reflns_d_resolution_high  0.8003 
 
loop_ 
 _symmetry_equiv_pos_as_xyz 
 'x, y, z' 
 '-x, y, -z+1/2' 
 'x+1/2, y+1/2, z' 
 '-x+1/2, y+1/2, -z+1/2' 
 '-x, -y, -z' 
 'x, -y, z-1/2' 
 '-x+1/2, -y+1/2, -z' 
 'x+1/2, -y+1/2, z-1/2' 
 
_cell_length_a    22.6906 
_cell_length_b     8.5060 
_cell_length_c    17.6112 
_cell_angle_alpha  90.000 
_cell_angle_beta  106.498 
_cell_angle_gamma  90.000 
 
_shelx_F_squared_multiplier     1.000 
 
loop_ 
 _refln_index_h 
 _refln_index_k 
 _refln_index_l 
 _refln_F_squared_calc 
 _refln_F_squared_meas 
 _refln_F_squared_sigma 
 _refln_observed_status 
   4   0   0     9562.56     9660.59     48.14 o 
   6   0   0   123225.45   122674.89    310.91 o 
   8   0   0    22364.26    22729.52     87.55 o 
  10   0   0     1065.97     1028.26     21.53 o 
  12   0   0    44591.88    46289.53    197.31 o 
  14   0   0     8325.85     8223.57     94.18 o 
  16   0   0      128.50      153.04     14.75 o 
  18   0   0    11276.43    10465.88    224.46 o 
  20   0   0      538.88      682.85     54.52 o 
  22   0   0       60.98       80.45     13.99 o 
  24   0   0     7092.30     7339.96    146.50 o 
  26   0   0    13114.10    14795.46    167.89 o 
   1   1   0     9416.72    10000.88     36.62 o 
   3   1   0    19419.28    17561.66     71.62 o 
   5   1   0     3326.33     3315.50     32.14 o 
   7   1   0    87286.98    89271.60   1107.90 o 
   9   1   0    23731.98    26905.69    106.00 o 
  11   1   0    32657.92    31531.35    110.78 o 
  13   1   0    32698.56    31640.52    259.87 o 
  15   1   0     1469.82     1572.03     45.73 o 
  17   1   0    27308.48    25750.87    171.89 o 
  19   1   0    41434.17    40328.02    224.97 o 
  21   1   0       43.21       97.74     11.89 o 
  23   1   0     3479.07     3622.82     86.32 o 
  25   1   0    12569.33    12720.49    214.25 o 
  27   1   0      196.90      219.38     16.57 o 
   2   2   0      822.66      930.02     70.00 o 
   4   2   0     9252.11     8814.42    105.93 o 
   6   2   0    34661.57    35083.01    542.14 o 
   8   2   0     1385.15     1223.81     14.09 o 
  10   2   0    33495.66    36717.08    123.68 o 
  12   2   0    33777.88    35480.88   1561.28 o 
  14   2   0     3805.84     3709.70    105.49 o 
  16   2   0      235.24      277.43     14.86 o 
  18   2   0     8550.79     7738.29    114.40 o 
  20   2   0     5895.16     6048.46     87.83 o 
  22   2   0       97.66      110.31     12.46 o 
  24   2   0     4285.56     4429.10    103.05 o 
  26   2   0     6011.57     6636.29     66.63 o 
   1   3   0    43745.41    45766.48    314.23 o 
   3   3   0     1052.03     1138.93     53.41 o 
   5   3   0     2566.56     2292.60     54.16 o 
   7   3   0    49210.41    50233.30    180.39 o 
   9   3   0     8918.15     9817.07    150.60 o 
  11   3   0     1324.35     1136.61     55.39 o 
  13   3   0    14529.27    14255.94    213.82 o 
  15   3   0     1801.19     1713.57     51.85 o 
  17   3   0       45.47       72.16     10.43 o 
  19   3   0      597.02      827.80     30.90 o 
  21   3   0      942.27      934.03     28.41 o 
  23   3   0       20.49       44.66      8.99 o 
  25   3   0     1437.51     1646.75     66.22 o 
   0   4   0     4192.52     5811.84     79.78 o 
   2   4   0     1475.48     1821.89     35.40 o 
   4   4   0       39.00       66.37     27.70 o 
   6   4   0      119.01      128.72     19.69 o 
   8   4   0     1079.18     1091.12     31.33 o 
  10   4   0      109.36      131.74     20.73 o 
  12   4   0     1069.89      937.61     46.25 o 
  14   4   0      136.19      162.49     21.65 o 
  16   4   0       99.98      111.80     23.30 o 
  18   4   0      844.92      799.10     54.23 o 
  20   4   0     1891.86     1713.86     72.02 o 
  22   4   0      461.26      490.72     36.56 o 
  24   4   0      377.62      399.17     31.82 o 
   1   5   0     1027.22     1397.62     46.79 o 
   3   5   0      264.09      384.16     23.57 o 
   5   5   0     1775.54     1725.82     45.10 o 
   7   5   0     2292.28     2146.44     51.73 o 
   9   5   0     4083.89     4003.82    163.41 o 
  11   5   0      787.46      834.54     31.40 o 
  13   5   0      243.26      233.49     17.88 o 
  15   5   0      170.41      196.46     31.79 o 
  17   5   0     2031.28     1930.84     99.50 o 
  19   5   0      831.47      666.11     59.95 o 
  21   5   0      348.84      320.81     25.68 o 
  23   5   0      574.37      570.65     40.30 o 
   0   6   0      848.00      746.02     46.66 o 
   2   6   0     1848.52     1819.25     70.28 o 
   4   6   0     3123.80     3074.15     59.04 o 
   6   6   0     1455.50     1469.92     29.94 o 
   8   6   0      833.11      852.31     32.95 o 
  10   6   0    22498.84    21229.76    151.64 o 
  12   6   0     6105.32     6069.48    110.31 o 
  14   6   0      117.86      144.80     31.47 o 
  16   6   0       65.96       92.78     29.08 o 
  18   6   0     2128.61     1924.82    106.26 o 
  20   6   0      950.83      943.79     39.94 o 
  22   6   0      586.90      565.12     23.48 o 
   1   7   0     4643.65     4877.11     64.11 o 
   3   7   0      571.64      643.84     23.90 o 
   5   7   0     5912.15     5703.45     66.08 o 
   7   7   0    21696.43    21751.44    188.12 o 
   9   7   0     2734.96     2626.10     83.78 o 
  11   7   0     1798.28     1754.67    111.02 o 
  13   7   0     1503.62     1449.04    100.88 o 
  15   7   0      220.68      216.20     42.85 o 
  17   7   0     4147.07     4092.99     80.65 o 
  19   7   0     3127.35     3099.55     58.74 o 
   0   8   0    15164.49    15062.05    319.20 o 
   2   8   0     6173.09     6195.25    100.16 o 
   4   8   0     1175.35     1197.91     65.08 o 
   6   8   0     4340.27     4506.86    138.00 o 
   8   8   0      694.15      686.97     45.66 o 
  10   8   0      229.71      211.09     25.84 o 
  12   8   0     3812.70     3675.75    167.29 o 
  14   8   0      804.60      838.96     75.63 o 
  16   8   0       87.06       87.35     25.04 o 
   1   9   0     1133.16     1318.63     46.15 o 
   3   9   0      122.58      103.37     15.06 o 
   5   9   0     3673.98     3781.34     85.26 o 
   7   9   0     1346.06     1573.76     63.74 o 
   9   9   0      184.59      223.97     32.95 o 
  11   9   0     3307.75     3519.10    193.26 o 
  13   9   0     3880.97     4100.24    245.37 o 
   0  10   0     3541.88     3802.68    125.89 o 
   2  10   0      634.42      686.05     32.56 o 
   4  10   0      181.53      224.55     18.75 o 
   6  10   0     6513.12     6885.98    683.94 o 
   8  10   0     1095.54     1390.06     71.24 o 
 -27   1   1      186.01      207.67     12.02 o 
 -25   1   1     1144.75     1340.91     73.84 o 
 -23   1   1      990.87      985.70     34.29 o 
 -21   1   1       60.76       64.51      8.86 o 
 -19   1   1      349.89      348.46     18.98 o 
 -17   1   1      887.78      938.40     52.47 o 
 -15   1   1      161.75      206.44     18.28 o 
 -13   1   1     4812.45     5250.57     45.13 o 
 -11   1   1       17.98       21.28      4.14 o 
  -9   1   1     2327.38     2551.24     28.02 o 
  -7   1   1     8281.64     8653.15     81.71 o 
  -5   1   1     3987.49     3942.33     21.51 o 
  -3   1   1     2259.22     2251.87     30.14 o 
  -1   1   1      108.10      114.86      4.35 o 
   1   1   1    42291.41    43394.07    144.60 o 
   3   1   1       31.51       97.28      3.76 o 
   5   1   1     3494.59     3803.33     27.69 o 
   7   1   1      301.51      305.28     12.00 o 
   9   1   1     6483.55     7561.81     94.23 o 
  11   1   1     2507.36     2385.05     39.60 o 
  13   1   1     6115.41     6127.65     68.81 o 
  15   1   1      154.46      188.45     10.60 o 
  17   1   1    13806.24    13530.21    154.41 o 
  19   1   1     9058.57     8772.91    128.97 o 
  21   1   1      351.68      357.41     22.55 o 
  23   1   1     1191.87     1154.83     36.30 o 
  25   1   1     1151.20     1198.95     36.42 o 
 -26   2   1     1594.70     1699.07     35.67 o 
 -24   2   1     3480.06     3590.37     87.51 o 
 -22   2   1     1093.50     1129.39     36.57 o 
 -20   2   1     1159.77     1222.28     39.28 o 
 -18   2   1     6822.42     6487.81    102.28 o 
 -16   2   1     5280.84     5197.44    129.16 o 
 -14   2   1    10194.35    10110.70    171.23 o 
 -12   2   1     4638.83     4546.56     73.79 o 
 -10   2   1     5413.17     5606.84     61.20 o 
  -8   2   1    18129.20    19020.18     81.48 o 
  -6   2   1    14292.33    14033.78    165.92 o 
  -4   2   1    23752.58    23757.53    106.05 o 
  -2   2   1    32309.32    34848.68    134.88 o 
   0   2   1     5346.13     5290.10     53.73 o 
   2   2   1    56030.48    56644.43    215.60 o 
   4   2   1    11610.84    12962.12    192.78 o 
   6   2   1    13366.96    12432.55    161.93 o 
   8   2   1     2566.41     2462.49     35.34 o 
  10   2   1     1677.26     1581.75     31.44 o 
  12   2   1     7493.67     7040.29    107.77 o 
  14   2   1     4505.22     4428.90    109.50 o 
  16   2   1       73.03       74.75     10.07 o 
  18   2   1     2716.25     2932.50     71.83 o 
  20   2   1     2940.26     2730.62     69.48 o 
  22   2   1     1009.66      973.53     33.70 o 
  24   2   1     1757.94     1942.30     69.05 o 
  26   2   1     1731.21     1836.14     47.42 o 
 -25   3   1     2628.65     2800.78    100.63 o 
 -23   3   1     3531.35     3621.86     66.47 o 
 -21   3   1     1150.30     1127.08     31.53 o 
 -19   3   1     5053.16     5302.04     76.73 o 
 -17   3   1     9130.74     8489.23     93.88 o 
 -15   3   1     1140.07     1228.40     35.89 o 
 -13   3   1    12391.46    11534.57    189.46 o 
 -11   3   1     7630.74     7339.77    140.00 o 
  -9   3   1     1765.17     2274.07     64.69 o 
  -7   3   1    19391.62    18563.74    420.16 o 
  -5   3   1    25187.84    25984.02    255.90 o 
  -3   3   1     6493.19     7075.33     66.08 o 
  -1   3   1    12258.17    12421.43     73.85 o 
   1   3   1    27759.42    28003.09    149.11 o 
   3   3   1      139.47      171.88     17.76 o 
   5   3   1    24937.91    25690.60    200.00 o 
   7   3   1    43929.24    44987.65    402.44 o 
   9   3   1      584.28      563.33     32.39 o 
  11   3   1    13199.71    12596.64    187.65 o 
  13   3   1    19413.02    17947.60    240.89 o 
  15   3   1      173.67      196.77     21.30 o 
  17   3   1     9751.03     9075.73    118.85 o 
  19   3   1    15639.31    14504.14    173.41 o 
  21   3   1      216.38      236.95     14.69 o 
  23   3   1     5506.09     5582.95     69.67 o 
  25   3   1     4503.63     5019.59    103.69 o 
 -24   4   1     5053.97     5359.89    117.79 o 
 -22   4   1       26.09       48.07      8.51 o 
 -20   4   1     5454.16     5432.47     82.44 o 
 -18   4   1     7239.99     7575.58    320.28 o 
 -16   4   1     1920.29     1895.97     56.58 o 
 -14   4   1    10492.08    10521.68    540.49 o 
 -12   4   1    10967.36    10112.50    186.23 o 
 -10   4   1     5738.41     5830.39    131.74 o 
  -8   4   1     6773.40     6432.47    141.37 o 
  -6   4   1    23581.10    22650.71    832.04 o 
  -4   4   1     1158.31     1006.13     28.54 o 
  -2   4   1     8094.69     8094.83    108.24 o 
   0   4   1    30547.86    31161.46    310.98 o 
   2   4   1     5936.88     6043.75     53.86 o 
   4   4   1    19474.03    20090.24    189.60 o 
   6   4   1    38519.08    37565.57    184.57 o 
   8   4   1     2992.14     2916.65     87.54 o 
  10   4   1     7842.38     7136.34    149.41 o 
  12   4   1    30591.79    29086.14    457.52 o 
  14   4   1     3976.62     4015.39    197.13 o 
  16   4   1     2382.03     2323.05     97.76 o 
  18   4   1    14094.17    14568.39    246.96 o 
  20   4   1     1570.69     1708.92    104.57 o 
  22   4   1      527.20      470.74     32.47 o 
  24   4   1     8866.06    10175.86    149.83 o 
 -23   5   1     2136.22     2046.38     95.83 o 
 -21   5   1      848.46      829.68     41.26 o 
 -19   5   1     9724.34     9189.49    225.74 o 
 -17   5   1     7180.09     6717.88    192.21 o 
 -15   5   1     3570.14     3436.61    131.42 o 
 -13   5   1     7691.47     7318.96    125.87 o 
 -11   5   1    11334.78    10712.99    182.29 o 
  -9   5   1      197.62      154.36     23.11 o 
  -7   5   1    23111.03    24129.58   1482.96 o 
  -5   5   1    11387.73    11519.99    476.76 o 
  -3   5   1     6602.36     7324.64     85.52 o 
  -1   5   1    19594.34    19602.56    132.67 o 
   1   5   1     5735.83     5132.27     91.18 o 
   3   5   1      616.76      717.91     38.71 o 
   5   5   1    15906.33    15992.25    298.90 o 
   7   5   1    15543.63    14862.57    208.28 o 
   9   5   1     2451.15     2408.49    146.49 o 
  11   5   1     8739.92     8425.48    144.20 o 
  13   5   1    11225.66    11378.24    228.22 o 
  15   5   1      476.39      467.39     46.78 o 
  17   5   1     1903.69     2076.89    100.36 o 
  19   5   1    10535.11     9912.19    215.20 o 
  21   5   1       54.93       39.30     10.25 o 
  23   5   1     1697.03     1830.26     60.28 o 
 -22   6   1      249.94      294.90     17.61 o 
 -20   6   1     3319.40     3136.90     92.77 o 
 -18   6   1     1952.80     1942.18     62.92 o 
 -16   6   1      159.40      179.36     37.49 o 
 -14   6   1     5465.61     5206.46    181.38 o 
 -12   6   1      205.77      218.11     36.90 o 
 -10   6   1     1105.14      994.38     37.97 o 
  -8   6   1     4994.56     4728.50     73.71 o 
  -6   6   1    12712.33    12622.70    141.23 o 
  -4   6   1      482.80      400.77     18.60 o 
  -2   6   1     4280.23     4259.60    107.32 o 
   0   6   1    15407.09    14904.52    202.73 o 
   2   6   1     2523.52     2456.01     53.84 o 
   4   6   1     3574.97     3461.36     81.02 o 
   6   6   1    14992.82    14081.71    193.41 o 
   8   6   1     3362.87     3114.36     45.62 o 
  10   6   1    12823.06    12030.93    198.79 o 
  12   6   1    13308.82    12672.86    170.46 o 
  14   6   1      244.99      328.17     43.43 o 
  16   6   1     1940.40     1680.68     96.73 o 
  18   6   1     9081.55     8400.07    209.64 o 
  20   6   1     1349.05     1310.14     57.21 o 
 -19   7   1      771.66      761.53     61.02 o 
 -17   7   1      794.62      722.41     69.51 o 
 -15   7   1     1889.00     1762.40    115.10 o 
 -13   7   1     2466.23     2322.59    133.95 o 
 -11   7   1     1134.32     1061.05     90.24 o 
  -9   7   1     6440.30     6234.81    133.69 o 
  -7   7   1    11377.14    11426.80    151.77 o 
  -5   7   1      224.67      223.75     13.84 o 
  -3   7   1      966.46     1000.08     33.47 o 
  -1   7   1     3928.56     3939.27     61.15 o 
   1   7   1     1743.08     1813.43     43.94 o 
   3   7   1      719.37      667.09     27.30 o 
   5   7   1     1941.80     1832.27     54.46 o 
   7   7   1       61.13       81.20     12.77 o 
   9   7   1      808.87      834.90     46.13 o 
  11   7   1     1683.19     1599.08    103.71 o 
  13   7   1      987.34     1049.75     84.53 o 
  15   7   1      373.22      322.15     48.14 o 
  17   7   1     3020.73     2906.35     67.97 o 
  19   7   1     7907.78     7448.11    179.98 o 
 -18   8   1        1.65       13.58     10.37 o 
 -16   8   1      282.75      315.64     41.61 o 
 -14   8   1     1099.91     1118.24     85.94 o 
 -12   8   1       55.25       70.39     29.07 o 
 -10   8   1      202.48      212.24     26.14 o 
  -8   8   1     2077.20     2105.52     62.74 o 
  -6   8   1      494.22      466.32     30.12 o 
  -4   8   1      135.81      139.06     16.13 o 
  -2   8   1      692.01      770.76     35.93 o 
   0   8   1      666.92      717.95     34.58 o 
   2   8   1     1043.65     1104.15     42.82 o 
   4   8   1     2425.19     2463.98     77.73 o 
   6   8   1     2130.64     2206.78     73.65 o 
   8   8   1      375.98      341.76     32.17 o 
  10   8   1      371.18      342.04     30.44 o 
  12   8   1       62.34      104.62     32.27 o 
  14   8   1       81.29      101.19     30.63 o 
  16   8   1        4.41      -12.46     16.17 o 
 -13   9   1       11.71       14.47     13.38 o 
 -11   9   1      411.43      402.63     30.29 o 
  -9   9   1        0.24        3.65      8.75 o 
  -7   9   1       50.85       62.84     11.82 o 
  -5   9   1     1488.67     1513.57     65.07 o 
  -3   9   1     1177.43     1172.54     42.83 o 
  -1   9   1        3.46        0.00      9.00 o 
   1   9   1     1285.53     1297.97     45.80 o 
   3   9   1      545.95      508.79     31.92 o 
   5   9   1       98.17      131.57     17.64 o 
   7   9   1      105.96      141.79     21.17 o 
   9   9   1      372.26      415.62     49.80 o 
  11   9   1      146.98      158.08     32.27 o 
  13   9   1       27.85       18.11     14.27 o 
  -8  10   1        3.60       12.64     13.21 o 
  -6  10   1      593.52      587.97     55.10 o 
  -4  10   1      200.81      213.63     18.29 o 
  -2  10   1       86.19       90.78     16.11 o 
   0  10   1     1691.67     1739.00     60.34 o 
   2  10   1      530.79      595.91     30.32 o 
   4  10   1      144.82      155.10     15.59 o 
   6  10   1      102.35      111.15     16.99 o 
   8  10   1      985.91     1107.47     64.99 o 
 -26   0   2     3265.38     3317.24     84.45 o 
 -24   0   2     8298.98     8943.36    163.87 o 
 -22   0   2        9.58       27.92      9.60 o 
 -20   0   2      129.57      166.56     26.40 o 
 -18   0   2     1184.45     1173.84     46.64 o 
 -16   0   2        4.07       25.86     10.90 o 
 -14   0   2      222.78      215.74     15.54 o 
 -12   0   2    58592.46    61405.97    349.75 o 
 -10   0   2     1283.91     1119.90     32.26 o 
  -8   0   2     4841.12     4817.74     45.33 o 
  -6   0   2    41115.39    40210.93   2284.64 o 
  -4   0   2     8929.76     9524.94     98.64 o 
  -2   0   2    14501.97    16724.77    109.34 o 
   0   0   2    12698.30    12632.34     74.95 o 
   2   0   2     1937.85     1960.27     24.30 o 
   4   0   2    22728.00    23850.47    126.63 o 
   6   0   2     8697.00     8473.66    242.40 o 
   8   0   2     9010.04     9127.98     77.60 o 
  10   0   2    20063.04    21453.91    341.65 o 
  12   0   2    12815.40    11789.79    167.76 o 
  14   0   2     5590.19     5234.16    121.77 o 
  16   0   2     7024.65     7070.19    132.51 o 
  18   0   2    25794.22    24027.52    364.28 o 
  20   0   2    10886.41    11260.70    419.93 o 
  22   0   2     1118.13     1246.13     69.67 o 
  24   0   2     5975.56     5810.96    123.30 o 
  26   0   2       29.82       27.54      7.59 o 
 -27   1   2      205.88      283.27     14.65 o 
 -25   1   2     7858.72     7745.67     98.08 o 
 -23   1   2     2710.82     2931.21     58.80 o 
 -21   1   2      439.13      553.62     23.89 o 
 -19   1   2    14142.86    13831.54    129.78 o 
 -17   1   2    12721.91    11944.11    103.41 o 
 -15   1   2       54.44       58.45      7.76 o 
 -13   1   2    16530.23    15643.44    131.94 o 
 -11   1   2    14065.39    13877.75    112.74 o 
  -9   1   2     7088.86     7896.38    114.58 o 
  -7   1   2    10310.89    10092.80     91.35 o 
  -5   1   2    11735.33    11172.05    286.86 o 
  -3   1   2     5688.70     5022.87     49.83 o 
  -1   1   2    38294.36    36409.88   1187.98 o 
   1   1   2    12607.35    12181.56     63.25 o 
   3   1   2     1023.61     1031.77     21.54 o 
   5   1   2    12334.94    11326.52    287.85 o 
   7   1   2     7767.00     7340.97     81.67 o 
   9   1   2      115.50      138.57      9.30 o 
  11   1   2    25432.37    25176.16    260.44 o 
  13   1   2     8734.56     8570.26     86.29 o 
  15   1   2      510.92      530.01     20.43 o 
  17   1   2     1431.86     1209.77     47.95 o 
  19   1   2     2833.55     2795.56     83.87 o 
  21   1   2      907.90      875.89     34.62 o 
  23   1   2     6178.08     6232.62    168.95 o 
  25   1   2     3994.25     4281.27     64.87 o 
 -26   2   2     3294.10     3508.35     52.75 o 
 -24   2   2     4651.27     4784.42    101.86 o 
 -22   2   2       44.89       96.26     13.71 o 
 -20   2   2     1125.33     1109.42     36.93 o 
 -18   2   2     9561.66     9069.48    117.97 o 
 -16   2   2     1666.89     1612.01     39.08 o 
 -14   2   2     1365.26     1207.66     42.00 o 
 -12   2   2    11437.58    11034.77    246.38 o 
 -10   2   2     1199.86     1127.10     34.59 o 
  -8   2   2       69.67       44.64      4.56 o 
  -6   2   2     3148.40     2636.99     98.74 o 
  -4   2   2    23483.68    23161.16    182.17 o 
  -2   2   2    40534.47    39926.77    549.58 o 
   0   2   2    20382.64    20146.21     75.08 o 
   2   2   2     3708.96     3429.29    126.40 o 
   4   2   2    11958.21    12805.00    296.32 o 
   6   2   2     3097.02     2575.58     46.26 o 
   8   2   2    31040.97    33597.54    226.83 o 
  10   2   2     1799.13     1685.89     35.46 o 
  12   2   2     4477.58     4043.09     57.87 o 
  14   2   2     2196.63     1986.29     56.05 o 
  16   2   2     7117.89     7035.13    109.30 o 
  18   2   2     1827.70     1781.16     65.25 o 
  20   2   2     3229.50     3308.04     88.11 o 
  22   2   2     1291.73     1237.96     37.62 o 
  24   2   2     3651.62     3714.04     92.10 o 
 -25   3   2      717.65      756.32     28.51 o 
 -23   3   2     1374.27     1367.48     71.29 o 
 -21   3   2      248.38      309.23     18.57 o 
 -19   3   2     2273.39     2363.49     80.51 o 
 -17   3   2     1406.18     1316.71     39.88 o 
 -15   3   2      115.95      139.38     15.34 o 
 -13   3   2     4268.72     3939.56    111.39 o 
 -11   3   2     1316.52     1119.32     38.07 o 
  -9   3   2     1470.92     1481.48     28.84 o 
  -7   3   2      268.15      437.29     14.83 o 
  -5   3   2     5883.63     5984.09     74.59 o 
  -3   3   2     2382.31     2463.69     38.71 o 
  -1   3   2     5815.65     5657.48     52.09 o 
   1   3   2     3900.24     3749.40     63.77 o 
   3   3   2     2577.94     2892.53     63.19 o 
   5   3   2       42.60       29.31      6.67 o 
   7   3   2     1777.98     1703.54     44.10 o 
   9   3   2        1.66       13.13      3.91 o 
  11   3   2     1979.48     2008.46    226.81 o 
  13   3   2     2536.02     2291.96     99.37 o 
  15   3   2       29.04       34.03      6.96 o 
  17   3   2     8591.52     7883.10    153.56 o 
  19   3   2      470.29      492.76     25.20 o 
  21   3   2      400.11      405.96     18.63 o 
  23   3   2     3275.27     3407.39     69.11 o 
 -24   4   2     1122.13     1259.36     58.42 o 
 -22   4   2      172.54      180.85     14.71 o 
 -20   4   2      482.83      433.83     24.17 o 
 -18   4   2     1207.43      911.85     41.41 o 
 -16   4   2       78.88       82.90     10.97 o 
 -14   4   2      170.03      145.75     18.34 o 
 -12   4   2      607.66      651.97     48.67 o 
 -10   4   2      109.35      126.22     20.56 o 
  -8   4   2      197.09      247.00     15.77 o 
  -6   4   2     1382.00     1495.05     40.86 o 
  -4   4   2     9138.15    10015.63     92.44 o 
  -2   4   2     8490.72     9387.22     83.94 o 
   0   4   2       76.09      141.80     17.02 o 
   2   4   2      854.71      840.14     36.63 o 
   4   4   2      619.52      647.52     35.41 o 
   6   4   2       92.91       75.55      8.97 o 
   8   4   2       12.52       60.54     43.86 o 
  10   4   2      630.02      554.35     42.02 o 
  12   4   2       48.92       53.62     11.87 o 
  14   4   2      914.96      863.98     33.50 o 
  16   4   2     1094.63     1065.61     66.80 o 
  18   4   2     1820.10     1657.88     81.81 o 
  20   4   2        1.33       12.42     11.81 o 
  22   4   2        9.90       11.20      7.58 o 
  24   4   2        0.66       27.36      8.97 o 
 -23   5   2      148.29      171.99     15.86 o 
 -21   5   2      202.52      170.20     19.92 o 
 -19   5   2     1923.77     1807.75     64.91 o 
 -17   5   2      689.24      651.41     64.70 o 
 -15   5   2        1.14       24.42     22.19 o 
 -13   5   2       27.46       67.29     14.04 o 
 -11   5   2        2.68       20.61     13.89 o 
  -9   5   2      679.86      782.87     32.02 o 
  -7   5   2     3985.35     4319.59    162.93 o 
  -5   5   2     1346.44     1386.12     39.70 o 
  -3   5   2      266.95      303.38     31.28 o 
  -1   5   2      866.22      842.39     27.58 o 
   1   5   2     6032.32     6547.02     96.31 o 
   3   5   2      821.74      952.42     32.46 o 
   5   5   2     3562.12     3560.46     52.44 o 
   7   5   2        2.76       41.35     19.29 o 
   9   5   2        5.38       11.54      4.70 o 
  11   5   2      917.97      914.44     33.94 o 
  13   5   2       52.22       81.28     14.59 o 
  15   5   2        0.31       17.80     13.27 o 
  17   5   2       89.18       87.68     22.69 o 
  19   5   2      427.65      433.41     44.09 o 
  21   5   2     1514.15     1434.55     72.54 o 
  23   5   2        6.95        9.48      5.47 o 
 -22   6   2      892.54      846.62     29.47 o 
 -20   6   2      396.64      407.36     26.83 o 
 -18   6   2     2338.68     2068.42     65.63 o 
 -16   6   2     1385.92     1230.98     92.93 o 
 -14   6   2     2801.05     2635.77    136.22 o 
 -12   6   2      516.57      403.51     54.25 o 
 -10   6   2     4904.84     4616.69     83.47 o 
  -8   6   2     1123.07     1173.63     31.15 o 
  -6   6   2     5051.55     4956.00    100.94 o 
  -4   6   2      100.42      101.36     10.39 o 
  -2   6   2     5202.04     5494.98     91.94 o 
   0   6   2     5361.86     5393.33     91.28 o 
   2   6   2     1102.27     1131.64     38.29 o 
   4   6   2     3189.45     3206.76     47.98 o 
   6   6   2     2084.18     2009.50     39.89 o 
   8   6   2     7257.58     7072.83    142.16 o 
  10   6   2     1361.90     1407.21     53.33 o 
  12   6   2     2076.21     2062.90     69.04 o 
  14   6   2      354.11      416.90     46.98 o 
  16   6   2      266.21      282.98     41.46 o 
  18   6   2     2414.15     2299.05    107.42 o 
  20   6   2     1158.54     1140.69     75.78 o 
 -19   7   2     4747.48     4747.47    149.70 o 
 -17   7   2     1503.32     1394.84     96.71 o 
 -15   7   2      803.86      764.22     79.05 o 
 -13   7   2     5839.59     5382.69    210.05 o 
 -11   7   2       45.23       46.13     14.42 o 
  -9   7   2      710.95      674.48     46.46 o 
  -7   7   2     7469.05     7330.55    103.87 o 
  -5   7   2     5214.39     5095.00     80.52 o 
  -3   7   2        8.26       24.07      8.20 o 
  -1   7   2     3631.80     3586.85     58.83 o 
   1   7   2     7032.99     7336.64    151.29 o 
   3   7   2       41.96       57.80      9.02 o 
   5   7   2     4531.05     4607.14    247.08 o 
   7   7   2     1716.88     1723.30     63.95 o 
   9   7   2       22.67       40.63     11.32 o 
  11   7   2    13242.07    12598.79    162.53 o 
  13   7   2     4319.79     4062.67    158.09 o 
  15   7   2        9.53       11.65     17.80 o 
  17   7   2     1743.70     1389.52     86.64 o 
  19   7   2     1384.87     1163.84     68.95 o 
 -18   8   2     1151.24     1097.02     57.58 o 
 -16   8   2      494.39      453.01     48.07 o 
 -14   8   2     4271.40     4426.89    167.19 o 
 -12   8   2     6924.32     6944.93    225.20 o 
 -10   8   2     2410.97     2279.25     82.25 o 
  -8   8   2     4880.21     4989.71    121.60 o 
  -6   8   2    12315.30    12490.64    125.64 o 
  -4   8   2      760.68      852.86     37.25 o 
  -2   8   2     1583.96     1619.11     51.31 o 
   0   8   2     3297.93     3588.54     76.34 o 
   2   8   2     2224.20     2489.64     70.63 o 
   4   8   2     4432.23     4680.43    107.81 o 
   6   8   2     6405.61     6622.74    212.73 o 
   8   8   2       24.54       34.03     12.92 o 
  10   8   2      576.50      542.80     64.49 o 
  12   8   2     6861.77     6472.46    213.02 o 
  14   8   2     1135.12     1096.20     84.13 o 
  16   8   2      544.68      514.52     50.08 o 
 -13   9   2     7142.18     7111.39    176.59 o 
 -11   9   2      773.49      871.77     42.14 o 
  -9   9   2       48.96       45.62     10.55 o 
  -7   9   2     7573.45     8534.29    141.43 o 
  -5   9   2     2236.51     2404.11     64.94 o 
  -3   9   2      261.72      329.04     23.30 o 
  -1   9   2     2868.08     3170.27     70.19 o 
   1   9   2     5027.29     5203.41     91.57 o 
   3   9   2      445.27      399.63     28.31 o 
   5   9   2     8722.88     8768.18    155.95 o 
   7   9   2     2984.50     3027.39    245.24 o 
   9   9   2      158.78      166.54     21.92 o 
  11   9   2     3197.07     3665.80    138.54 o 
  13   9   2     2618.26     3215.57    108.55 o 
  -8  10   2      127.96      178.54     24.35 o 
  -6  10   2     5403.23     5765.77     94.12 o 
  -4  10   2       20.37       13.51      8.43 o 
  -2  10   2     1408.46     1459.41     54.07 o 
   0  10   2     3165.90     3587.42     84.85 o 
   2  10   2      968.08     1129.90     40.20 o 
   4  10   2     1189.74     1156.86     50.77 o 
   6  10   2     3572.11     3728.34    315.88 o 
   8  10   2      231.48      284.88     34.63 o 
 -27   1   3       95.75      196.37     11.08 o 
 -25   1   3      123.11      141.55     13.93 o 
 -23   1   3      815.74      864.24     32.04 o 
 -21   1   3     1845.19     1872.92     48.91 o 
 -19   1   3     1300.79     1302.71     35.17 o 
 -17   1   3      537.35      562.87     19.41 o 
 -15   1   3      336.34      357.35     22.24 o 
 -13   1   3     4188.68     4074.59     68.94 o 
 -11   1   3     4877.79     5413.81     78.10 o 
  -9   1   3       54.66       99.88     10.65 o 
  -7   1   3     3181.63     3380.81     59.74 o 
  -5   1   3     7296.03     7199.00     75.19 o 
  -3   1   3    13779.00    10546.35    343.19 o 
  -1   1   3    13695.42    13201.38    153.28 o 
   1   1   3      390.08      362.23     10.84 o 
   3   1   3      333.54      430.85     14.42 o 
   5   1   3    10464.51     9606.22    282.54 o 
   7   1   3     9131.06     8936.09    276.26 o 
   9   1   3     1470.67     1743.25     43.55 o 
  11   1   3     2690.84     2827.35     47.90 o 
  13   1   3     2369.15     2366.99     60.39 o 
  15   1   3      438.74      472.65     20.45 o 
  17   1   3      308.83      286.96     25.35 o 
  19   1   3      433.06      500.74     50.76 o 
  21   1   3        1.98       12.16      6.69 o 
  23   1   3     1152.86     1240.22     49.12 o 
  25   1   3      134.47      130.39     11.09 o 
 -26   2   3     1070.35     1177.65     37.89 o 
 -24   2   3     4956.97     4943.80     99.31 o 
 -22   2   3       84.27       77.49     10.44 o 
 -20   2   3     8333.82     7873.03     96.47 o 
 -18   2   3     5475.12     5065.41     74.16 o 
 -16   2   3     2554.08     2545.25     43.12 o 
 -14   2   3     9035.09     8846.73    333.92 o 
 -12   2   3    14030.53    13917.51    223.94 o 
 -10   2   3     3377.83     3801.58     60.18 o 
  -8   2   3     3512.70     3592.80     79.89 o 
  -6   2   3    23671.28    22690.27    580.74 o 
  -4   2   3     4474.34     4360.17    163.56 o 
  -2   2   3    27561.33    27758.11    166.41 o 
   0   2   3     5569.05     5581.78     36.59 o 
   2   2   3     1125.92     1188.66     21.33 o 
   4   2   3     3978.54     3904.19     54.10 o 
   6   2   3    34178.67    34905.05    149.99 o 
   8   2   3       15.16       72.53      8.04 o 
  10   2   3     1005.14      999.67     34.93 o 
  12   2   3     8379.90     8456.40    110.20 o 
  14   2   3     1708.87     1755.16     38.28 o 
  16   2   3     2857.35     2865.04     83.56 o 
  18   2   3      178.55      251.54     22.45 o 
  20   2   3     2568.75     2632.64     86.57 o 
  22   2   3      256.73      320.78     19.15 o 
  24   2   3     2159.64     2290.78     57.43 o 
 -25   3   3     5167.90     5815.26    129.51 o 
 -23   3   3     4687.20     4724.88    185.83 o 
 -21   3   3     1472.56     1525.20     52.93 o 
 -19   3   3     7912.74     7929.66    103.67 o 
 -17   3   3     4435.79     4437.95     74.20 o 
 -15   3   3      308.93      390.69     20.92 o 
 -13   3   3    22279.21    20891.75    180.75 o 
 -11   3   3     4071.61     3632.86     71.73 o 
  -9   3   3     2619.37     2922.52     41.90 o 
  -7   3   3    12121.35    11512.95    209.58 o 
  -5   3   3    35584.22    34688.82    149.28 o 
  -3   3   3    11616.02    11262.85    251.39 o 
  -1   3   3    10664.08    10010.75    112.09 o 
   1   3   3    12023.76    11447.17    299.88 o 
   3   3   3     1592.27     1847.46     35.58 o 
   5   3   3    16876.44    16399.85     97.29 o 
   7   3   3    12156.71    11754.05    103.59 o 
   9   3   3       35.07       82.15     27.18 o 
  11   3   3     5069.09     4482.60    159.63 o 
  13   3   3    14980.76    14584.89    126.21 o 
  15   3   3      131.79      190.80     18.32 o 
  17   3   3     8193.65     8921.55    108.91 o 
  19   3   3     3292.81     3240.32     60.46 o 
  21   3   3      232.23      238.65     14.23 o 
  23   3   3     4431.70     4799.38     97.23 o 
 -24   4   3     8146.29     8086.79    147.19 o 
 -22   4   3      337.70      339.67     28.14 o 
 -20   4   3     8057.56     7779.93    101.24 o 
 -18   4   3     9533.73     9670.21    196.19 o 
 -16   4   3       81.88      130.76     16.84 o 
 -14   4   3     4030.71     3962.14    113.46 o 
 -12   4   3    21417.25    20279.53    267.20 o 
 -10   4   3      490.28      578.27     25.30 o 
  -8   4   3     2588.20     2509.98     50.92 o 
  -6   4   3    52860.95    52782.74    236.95 o 
  -4   4   3      723.16      801.65     26.78 o 
  -2   4   3     4113.71     4009.97     57.36 o 
   0   4   3    43106.03    44497.70    386.92 o 
   2   4   3    13933.83    14500.77    110.40 o 
   4   4   3     1634.68     1570.45     38.48 o 
   6   4   3    42355.32    41081.22    450.09 o 
   8   4   3      586.30      891.60     42.33 o 
  10   4   3      665.40      547.66     42.13 o 
  12   4   3    12471.58    12003.16    456.85 o 
  14   4   3     2304.47     2385.65     98.91 o 
  16   4   3     2343.16     2617.17    104.54 o 
  18   4   3    12670.99    12251.98    224.09 o 
  20   4   3     1750.59     1615.18     79.04 o 
  22   4   3      329.64      345.61     68.98 o 
 -23   5   3     3943.64     3756.12    100.04 o 
 -21   5   3      330.76      387.83     29.02 o 
 -19   5   3    10247.33     9934.06    153.45 o 
 -17   5   3    10836.93     9751.90    255.17 o 
 -15   5   3      298.99      356.38     49.90 o 
 -13   5   3    20315.96    18849.40    213.79 o 
 -11   5   3    11317.05    10832.93    217.82 o 
  -9   5   3      796.85      787.74     46.07 o 
  -7   5   3    23871.44    22504.66    266.20 o 
  -5   5   3    15707.75    15929.62    475.37 o 
  -3   5   3      511.47      583.15     92.71 o 
  -1   5   3    27170.43    28582.58    163.45 o 
   1   5   3    13676.71    13736.61    119.04 o 
   3   5   3      567.12      606.86     26.27 o 
   5   5   3    14960.15    14474.04    403.36 o 
   7   5   3     7845.84     7313.26    407.16 o 
   9   5   3      111.72      109.20     11.28 o 
  11   5   3     1472.96     1493.39     44.50 o 
  13   5   3    15558.48    16054.72    601.17 o 
  15   5   3       80.65      121.18     25.36 o 
  17   5   3     4651.46     4704.94    141.05 o 
  19   5   3     6401.92     5977.08    154.30 o 
  21   5   3      121.59      124.27     14.94 o 
 -22   6   3       97.91       76.73      7.67 o 
 -20   6   3     5110.20     4913.50     83.04 o 
 -18   6   3     6855.62     6383.44    114.25 o 
 -16   6   3      126.02      161.51     63.30 o 
 -14   6   3     2700.93     2533.47    138.37 o 
 -12   6   3    11182.16    10665.73    281.29 o 
 -10   6   3      113.06      112.66     14.45 o 
  -8   6   3       50.50       73.31      9.09 o 
  -6   6   3    13986.39    13667.13    201.97 o 
  -4   6   3     2524.84     2455.56     77.86 o 
  -2   6   3       19.16       57.91     11.46 o 
   0   6   3    16984.62    17110.24    264.00 o 
   2   6   3     3841.53     3820.24    154.57 o 
   4   6   3     2317.48     2208.48     43.17 o 
   6   6   3    17017.72    16621.90    131.17 o 
   8   6   3     4398.32     4319.39     61.74 o 
  10   6   3      445.66      416.43     71.07 o 
  12   6   3    12548.79    12312.68    194.17 o 
  14   6   3     3183.04     3167.63    124.37 o 
  16   6   3      257.62      282.56     38.71 o 
  18   6   3     4900.76     4143.70    137.99 o 
  20   6   3      365.93      423.98     29.69 o 
 -21   7   3       80.66       59.25     13.89 o 
 -19   7   3     3499.04     3391.20    124.84 o 
 -17   7   3     1368.35     1301.99     92.78 o 
 -15   7   3      157.58      156.10     40.19 o 
 -13   7   3     4081.51     3858.46    181.64 o 
 -11   7   3    13534.34    13265.40    207.07 o 
  -9   7   3       29.33       34.34     17.26 o 
  -7   7   3    12286.06    12018.72    169.98 o 
  -5   7   3     3497.92     3545.42     68.02 o 
  -3   7   3      180.35      179.31     16.16 o 
  -1   7   3     1653.29     1684.90     51.39 o 
   1   7   3     2646.03     2837.73     58.56 o 
   3   7   3        0.90        4.48     15.25 o 
   5   7   3     2645.09     2659.56    115.30 o 
   7   7   3     4380.64     4375.51     76.87 o 
   9   7   3       14.39       12.88      7.29 o 
  11   7   3      598.62      608.78     36.77 o 
  13   7   3     3203.88     3204.58    137.33 o 
  15   7   3     1650.29     1564.99     95.41 o 
  17   7   3       10.04       42.21     20.67 o 
  19   7   3     3207.03     2734.71     97.75 o 
 -18   8   3      607.73      539.40     40.40 o 
 -16   8   3      199.72      190.72     31.82 o 
 -14   8   3       26.14       39.67     22.35 o 
 -12   8   3       95.67       92.77     30.67 o 
 -10   8   3     2346.89     2347.61     84.26 o 
  -8   8   3      830.40      901.00     35.95 o 
  -6   8   3     1212.46     1203.30     39.12 o 
  -4   8   3      384.70      387.73     25.69 o 
  -2   8   3      282.91      291.93     28.50 o 
   0   8   3     1237.85     1232.82     56.13 o 
   2   8   3     3302.56     3402.08     82.72 o 
   4   8   3      300.97      269.29     27.28 o 
   6   8   3     3293.39     3482.06     99.58 o 
   8   8   3     2744.89     2741.41    171.95 o 
  10   8   3       85.08      130.11     33.50 o 
  12   8   3      383.66      429.34     55.89 o 
  14   8   3      551.23      497.11     56.37 o 
  16   8   3       24.71        6.40     13.11 o 
 -13   9   3      118.88       96.90     19.71 o 
 -11   9   3        1.13       -1.21      8.01 o 
  -9   9   3        0.42        6.03      7.13 o 
  -7   9   3      149.28      173.10     17.77 o 
  -5   9   3       24.64       32.58     10.53 o 
  -3   9   3       20.83       25.55      9.71 o 
  -1   9   3        7.95       29.10     10.01 o 
   1   9   3      803.96      841.58     40.67 o 
   3   9   3       17.80       13.96      9.18 o 
   5   9   3     1152.81     1139.16     48.36 o 
   7   9   3        1.23       20.20     11.12 o 
   9   9   3      444.42      432.13     54.67 o 
  11   9   3      319.97      370.33     46.39 o 
  -6  10   3      172.93      169.42     22.85 o 
  -4  10   3       15.32       17.56     12.19 o 
  -2  10   3     1225.88     1302.73     70.43 o 
   0  10   3       81.14      100.04     17.09 o 
   2  10   3        0.37       17.95     10.95 o 
   4  10   3     1003.75      937.61     44.62 o 
   6  10   3      251.95      234.46     35.15 o 
 -26   0   4    10464.49    10676.17    115.54 o 
 -24   0   4     8850.33     9201.62    165.11 o 
 -22   0   4      217.10      214.95     21.05 o 
 -20   0   4    64355.91    61981.10   1301.09 o 
 -18   0   4    59885.80    58113.85    665.14 o 
 -16   0   4     1746.31     1713.70     73.99 o 
 -14   0   4    25876.15    24848.97    167.83 o 
 -12   0   4    34458.95    34842.40    241.45 o 
 -10   0   4      677.68      521.43     32.22 o 
  -8   0   4    22998.51    28314.25    245.00 o 
  -6   0   4    17079.07    21272.58    191.92 o 
  -4   0   4     8431.51    11775.34    130.72 o 
  -2   0   4    11436.89    13375.62    123.21 o 
   0   0   4     9013.76    10772.77     99.09 o 
   2   0   4      707.24      969.23     28.26 o 
   4   0   4     9693.76     9398.81     74.43 o 
   6   0   4    99387.54    97332.92    411.63 o 
   8   0   4    32595.25    34520.99    270.65 o 
  10   0   4    10062.64     9612.76    158.06 o 
  12   0   4    63427.81    60338.93    433.69 o 
  14   0   4      764.63      784.46     37.67 o 
  16   0   4     6608.02     6377.69    132.85 o 
  18   0   4    25541.11    24349.64    317.97 o 
  20   0   4     1858.38     1727.45     82.48 o 
  22   0   4     2266.76     2225.73     84.89 o 
  24   0   4    16288.58    17472.85    192.00 o 
 -27   1   4     6564.08     7533.47    131.95 o 
 -25   1   4     4827.13     5154.04     79.98 o 
 -23   1   4     1330.26     1467.97     41.42 o 
 -21   1   4     2646.81     2666.03     79.83 o 
 -19   1   4     4093.53     3969.77     54.24 o 
 -17   1   4      705.16      659.83     18.97 o 
 -15   1   4     5312.24     5162.56     79.57 o 
 -13   1   4    41607.14    42911.16    230.61 o 
 -11   1   4    23195.35    25967.33    165.86 o 
  -9   1   4     1223.01     1333.53     47.87 o 
  -7   1   4    60611.91    62584.00    276.00 o 
  -5   1   4    49334.58    43044.13   2003.34 o 
  -3   1   4    28204.29    25245.94    256.08 o 
   1   1   4    55478.34    50379.29   1008.76 o 
   3   1   4     4669.70     4206.88     42.85 o 
   5   1   4    58474.54    53295.00   2002.98 o 
   7   1   4    17303.02    16623.62    410.65 o 
   9   1   4     1204.88     1585.90     72.59 o 
  11   1   4    21269.16    20983.04    395.87 o 
  13   1   4    20079.96    19487.16    355.45 o 
  15   1   4       44.68       59.53      8.47 o 
  17   1   4     2891.85     2670.58     74.51 o 
  19   1   4     7267.62     7007.97    137.47 o 
  21   1   4     1135.67     1223.00     51.11 o 
  23   1   4     5376.09     5596.43     84.32 o 
  25   1   4     8595.13     9538.06     80.37 o 
 -26   2   4     4918.38     5022.36    142.92 o 
 -24   2   4     1976.61     1943.81     42.78 o 
 -22   2   4      104.55       93.78     10.88 o 
 -20   2   4    10038.69    10037.15    129.52 o 
 -18   2   4     2514.63     2375.06     83.33 o 
 -16   2   4      965.37      937.46     32.07 o 
 -14   2   4    33573.18    32770.30    421.20 o 
 -12   2   4     6723.81     6456.23     91.88 o 
 -10   2   4    12966.67    15744.02    154.69 o 
  -8   2   4    77350.92    76130.23   1121.68 o 
  -6   2   4    13076.60    11393.28    110.34 o 
  -4   2   4    32611.08    31785.46    178.97 o 
  -2   2   4    30181.96    25806.03   1048.38 o 
   0   2   4    26963.55    25667.71    615.46 o 
   2   2   4    18260.60    18641.41    105.57 o 
   4   2   4    10821.22    10607.09     68.96 o 
   6   2   4    41183.15    40210.38    156.13 o 
   8   2   4    12607.58    12911.62    123.72 o 
  10   2   4     1952.28     1731.10     50.18 o 
  12   2   4    27681.64    27096.72    614.17 o 
  14   2   4     4925.93     4952.98     59.09 o 
  16   2   4     6541.41     6745.04    112.85 o 
  18   2   4    10365.76    10728.32    342.23 o 
  20   2   4     3229.48     3256.67     80.74 o 
  22   2   4      470.50      511.42     22.80 o 
  24   2   4     4094.70     4568.30     59.79 o 
 -27   3   4     3885.01     4453.03     91.29 o 
 -25   3   4     2720.32     3107.71     94.71 o 
 -23   3   4      932.59      979.33     39.22 o 
 -21   3   4     2423.82     2328.42     65.07 o 
 -19   3   4     4797.33     4358.97     78.22 o 
 -17   3   4     3917.92     3483.62     81.61 o 
 -15   3   4       16.19       61.48     12.33 o 
 -13   3   4    16196.99    15766.50    403.42 o 
 -11   3   4     9179.93    10023.13     96.00 o 
  -9   3   4      260.70      249.24     12.92 o 
  -7   3   4     1450.56     1106.21     29.48 o 
  -5   3   4    20261.60    20301.60    154.57 o 
  -3   3   4      219.32      257.77     14.86 o 
  -1   3   4      306.80      200.26      9.23 o 
   1   3   4      259.71      340.13     31.28 o 
   3   3   4      234.78      320.64     13.74 o 
   5   3   4     8534.07     8374.35     87.85 o 
   7   3   4       60.53       41.87      5.98 o 
   9   3   4     2024.28     2228.69     58.82 o 
  11   3   4     6772.23     6625.15    338.67 o 
  13   3   4     4803.30     4579.38     75.86 o 
  15   3   4      388.74      420.94     23.25 o 
  17   3   4     1280.95     1276.80     48.14 o 
  19   3   4     9162.75     9163.16    101.28 o 
  21   3   4     1641.63     1732.70     42.35 o 
  23   3   4     1513.06     1699.95     44.19 o 
 -26   4   4       23.96       11.55      7.72 o 
 -24   4   4      114.24      107.90     18.56 o 
 -22   4   4      148.06      177.26     25.51 o 
 -20   4   4        3.31       52.77      9.60 o 
 -18   4   4     4811.42     4196.73     99.30 o 
 -16   4   4      763.36      742.39     31.56 o 
 -14   4   4     5626.61     5321.05     79.24 o 
 -12   4   4      128.63      235.37     47.99 o 
 -10   4   4        0.04       36.22      8.99 o 
  -8   4   4      703.00      768.67     23.89 o 
  -6   4   4      433.62      403.85     18.71 o 
  -4   4   4     5063.52     5666.90     73.01 o 
  -2   4   4    14521.51    16034.60    170.15 o 
   0   4   4     9863.67    11240.21    141.84 o 
   2   4   4     6009.50     7033.65    112.81 o 
   4   4   4      118.45      110.33     19.55 o 
   6   4   4     7439.10     7808.27    239.32 o 
   8   4   4      118.33      178.30     14.76 o 
  10   4   4       77.08      113.25     15.26 o 
  12   4   4     1193.33     1232.25     71.00 o 
  14   4   4      996.97      939.67     64.75 o 
  16   4   4        3.75        0.88     10.77 o 
  18   4   4      390.62      359.41     38.78 o 
  20   4   4     1672.68     1456.39     70.57 o 
  22   4   4       67.33       82.78     27.29 o 
 -23   5   4      394.70      392.11     19.67 o 
 -21   5   4      716.30      635.29     36.04 o 
 -19   5   4      114.74      176.85     22.50 o 
 -17   5   4      130.28       77.01     16.18 o 
 -15   5   4      497.76      495.81     61.39 o 
 -13   5   4      239.81      220.25     24.80 o 
 -11   5   4     8770.63     8362.56    139.85 o 
  -9   5   4     2643.77     2554.24     53.26 o 
  -7   5   4     1440.06     1611.85     45.58 o 
  -5   5   4      132.03      141.79     15.50 o 
  -3   5   4       64.61      112.56     11.75 o 
  -1   5   4     1978.97     2293.33     47.35 o 
   1   5   4     3643.61     3819.18     93.71 o 
   3   5   4     2489.98     2524.27     76.88 o 
   5   5   4       19.33       58.59     16.48 o 
   7   5   4        8.47       18.80      6.58 o 
   9   5   4    13896.91    14229.44    233.44 o 
  11   5   4     2530.62     2655.96    107.22 o 
  13   5   4       79.04       96.86     22.80 o 
  15   5   4      184.10      224.61     33.14 o 
  17   5   4      296.42      304.52     37.71 o 
  19   5   4      320.95      367.85     38.33 o 
  21   5   4      496.84      524.01     74.81 o 
 -22   6   4      700.86      629.59     26.90 o 
 -20   6   4      548.34      531.76     24.05 o 
 -18   6   4     2386.17     2348.02     87.47 o 
 -16   6   4       22.33       61.65     27.70 o 
 -14   6   4     2145.16     2177.81    136.24 o 
 -12   6   4      373.17      366.62     59.28 o 
 -10   6   4     3975.04     3888.22     81.66 o 
  -8   6   4    30509.03    29149.42    635.42 o 
  -6   6   4     2995.03     2855.14     49.07 o 
  -4   6   4      591.18      626.28     27.37 o 
  -2   6   4       81.51       72.98     11.22 o 
   0   6   4     4447.68     4562.47     88.21 o 
   2   6   4     1323.78     1382.05     43.96 o 
   4   6   4     3048.24     2948.50     59.94 o 
   6   6   4     4447.01     4165.91     81.65 o 
   8   6   4     4315.98     4447.96    117.18 o 
  10   6   4     1207.69     1261.60     53.22 o 
  12   6   4      217.19      280.21     26.29 o 
  14   6   4     1868.09     1795.13     69.69 o 
  16   6   4     3652.71     3441.79    126.40 o 
  18   6   4     3479.09     3121.49    113.92 o 
  20   6   4       99.04      110.34     12.54 o 
 -21   7   4       50.44       18.11      8.85 o 
 -19   7   4     4036.03     3675.47    127.08 o 
 -17   7   4     1758.30     1716.84    104.81 o 
 -15   7   4       42.08       70.31     31.45 o 
 -13   7   4     4601.49     4509.04    195.44 o 
 -11   7   4    16946.38    16435.61    234.51 o 
  -9   7   4       72.12       98.98     35.80 o 
  -7   7   4      206.60      232.11     26.25 o 
  -5   7   4     2915.80     2919.86     71.31 o 
  -3   7   4      974.62      924.93     35.03 o 
  -1   7   4     5275.39     5025.77     92.11 o 
   1   7   4     8617.97     8316.60    287.02 o 
   3   7   4     2926.39     2796.95     76.21 o 
   5   7   4     2914.83     2804.85     78.10 o 
   7   7   4      541.17      542.34     34.93 o 
   9   7   4     3517.53     3477.49     87.65 o 
  11   7   4     2298.28     2223.02     69.97 o 
  13   7   4     1852.75     1788.12     99.36 o 
  15   7   4       50.62       43.93     20.87 o 
  17   7   4     2672.80     2193.74    101.82 o 
 -18   8   4     6390.38     6851.36    136.98 o 
 -16   8   4      504.37      531.99     49.23 o 
 -14   8   4     1508.43     1550.43     55.80 o 
 -12   8   4     2560.44     2640.65     82.57 o 
 -10   8   4     1303.31     1325.07     50.37 o 
  -8   8   4     3889.66     3922.77     72.86 o 
  -6   8   4     3758.07     3831.58     73.41 o 
  -4   8   4      541.83      608.04     39.66 o 
  -2   8   4     2033.92     2109.91     72.42 o 
   0   8   4     3254.51     3662.17    114.11 o 
   2   8   4      131.26      214.93     39.02 o 
   4   8   4     2551.35     2676.51     82.26 o 
   6   8   4    15630.90    16587.59    540.32 o 
   8   8   4     3168.57     3101.89     81.14 o 
  10   8   4     3081.50     3062.57    144.35 o 
  12   8   4     3263.92     3371.22    146.07 o 
  14   8   4     1566.57     1316.97     86.52 o 
 -13   9   4     2202.13     2140.14     77.70 o 
 -11   9   4      753.53      746.50     34.68 o 
  -9   9   4     1603.11     1666.94     56.35 o 
  -7   9   4     6458.90     7245.00    154.26 o 
  -5   9   4     3599.68     3906.41    113.79 o 
  -3   9   4     2196.83     2393.82     64.64 o 
  -1   9   4     8933.90     9652.57    155.24 o 
   1   9   4     3966.40     4234.83    102.47 o 
   3   9   4       23.35       39.04     10.64 o 
   5   9   4     2295.00     2245.79    108.16 o 
   7   9   4     4865.69     4419.19    169.16 o 
   9   9   4      125.82      173.36     35.73 o 
  11   9   4      567.84      580.67     54.99 o 
  -6  10   4     2069.14     2278.84     76.58 o 
  -4  10   4     1505.89     1821.11     77.23 o 
  -2  10   4      292.88      381.97     38.25 o 
   0  10   4     1944.01     2290.28     92.55 o 
   2  10   4      624.84      626.58     36.55 o 
   4  10   4      243.50      255.78     23.08 o 
   6  10   4     1380.49     1340.48     73.32 o 
 -27   1   5      482.94      543.06     35.65 o 
 -25   1   5      941.45     1013.41     31.95 o 
 -23   1   5     1535.96     1599.74     42.38 o 
 -21   1   5        9.63       12.80      5.94 o 
 -19   1   5     6746.80     6628.25     84.72 o 
 -17   1   5     3809.32     3737.13     57.38 o 
 -15   1   5      707.95      718.11     33.28 o 
 -13   1   5     1007.97      931.62     27.80 o 
 -11   1   5      298.37      438.61     30.83 o 
  -9   1   5     2153.52     2574.15     69.57 o 
  -7   1   5     3049.67     2755.76    191.89 o 
  -5   1   5    14830.69    14666.41    320.67 o 
  -3   1   5    23275.50    22358.79    118.13 o 
  -1   1   5    64092.16    59001.72    180.46 o 
   1   1   5    12145.14    10369.79     79.15 o 
   3   1   5      470.05      489.07     16.72 o 
   5   1   5     3652.86     3315.54     68.45 o 
   7   1   5     6696.90     6298.56    203.40 o 
   9   1   5     3422.70     3951.51     76.05 o 
  11   1   5      359.41      348.42     36.37 o 
  13   1   5     1062.36     1043.09     27.42 o 
  15   1   5      120.65      136.32     12.66 o 
  17   1   5       13.67       20.44      9.54 o 
  19   1   5       13.40       44.37     22.26 o 
  21   1   5       37.23       67.03     10.00 o 
  23   1   5      453.25      457.95     23.02 o 
 -26   2   5     1564.00     1550.61     76.98 o 
 -24   2   5     3932.91     4108.58     61.52 o 
 -22   2   5      326.91      349.12     19.78 o 
 -20   2   5     4634.13     4611.48     72.30 o 
 -18   2   5     3213.71     3138.53     74.73 o 
 -16   2   5      964.10      955.80     28.24 o 
 -14   2   5     5729.29     5802.92     96.52 o 
 -12   2   5     4469.52     4276.51     76.49 o 
 -10   2   5      581.12      655.05     25.16 o 
  -8   2   5     6005.04     5256.04     84.65 o 
  -6   2   5     5901.25     5378.08     82.53 o 
  -4   2   5     5651.30     5331.57     76.05 o 
  -2   2   5     7532.15     6301.01    339.86 o 
   0   2   5    13604.77    12316.80    198.89 o 
   2   2   5     1384.89     1190.11     28.32 o 
   4   2   5    10735.51    10680.08    215.42 o 
   6   2   5    15000.96    14741.65    102.80 o 
   8   2   5     1731.13     1644.52     71.26 o 
  10   2   5    12413.29    12220.10    185.88 o 
  12   2   5     8462.80     7925.31     96.44 o 
  14   2   5     4355.85     4148.54     71.05 o 
  16   2   5    29168.85    28134.34    377.84 o 
  18   2   5    15143.98    14269.93    179.29 o 
  20   2   5     1575.30     1573.97     47.40 o 
  22   2   5     2535.68     2541.97     55.79 o 
 -27   3   5       47.53       25.21      8.97 o 
 -25   3   5     5099.06     5348.69    155.06 o 
 -23   3   5     1749.27     1748.20     51.78 o 
 -21   3   5      759.46      853.50     39.39 o 
 -19   3   5    11933.61    11107.98    125.04 o 
 -17   3   5     2981.64     2849.85     47.82 o 
 -15   3   5     1385.30     1362.47     31.06 o 
 -13   3   5    23060.93    23074.89    195.45 o 
 -11   3   5    15947.73    16741.33    138.04 o 
  -9   3   5     5670.58     5664.84     73.96 o 
  -7   3   5    24395.41    23055.41    244.74 o 
  -5   3   5    15337.19    14853.55    104.14 o 
  -3   3   5     2599.62     2794.66     41.57 o 
  -1   3   5    44291.70    42260.57    403.36 o 
   1   3   5    11224.02    10327.60    869.65 o 
   3   3   5     1668.87     1735.75     40.86 o 
   5   3   5    33672.73    33645.30    191.56 o 
   7   3   5     2104.98     1799.40     50.90 o 
   9   3   5     3754.81     3905.14    123.65 o 
  11   3   5    15527.26    15578.63    157.73 o 
  13   3   5     9039.96     9080.97    123.87 o 
  15   3   5     1004.93     1142.49     38.45 o 
  17   3   5     8680.39     9229.71    129.97 o 
  19   3   5     1986.37     2326.05     52.75 o 
  21   3   5       85.14       90.55      8.31 o 
 -26   4   5     2340.09     2410.16     66.89 o 
 -24   4   5     5582.67     5869.06    143.18 o 
 -22   4   5       11.17       31.51     10.38 o 
 -20   4   5     5478.19     5361.55    189.17 o 
 -18   4   5    11728.91    11140.34    123.76 o 
 -16   4   5     1094.51     1005.93     31.78 o 
 -14   4   5     6424.58     6210.59     74.29 o 
 -12   4   5    21993.59    21618.27    168.37 o 
 -10   4   5      191.57      231.31     14.55 o 
  -8   4   5    16283.68    16073.54    133.63 o 
  -6   4   5    25881.99    24728.14    129.54 o 
  -4   4   5      647.40      624.77     28.82 o 
  -2   4   5    12623.16    12277.07    151.73 o 
   0   4   5    13218.09    12535.91    157.05 o 
   2   4   5     1381.93     1322.44     50.39 o 
   4   4   5     9898.37     9960.89    138.43 o 
   6   4   5    46240.89    48230.83   1801.11 o 
   8   4   5    10209.80    11093.55    229.51 o 
  10   4   5     7110.90     7104.44    167.08 o 
  12   4   5    16057.06    15456.80    258.58 o 
  14   4   5     5252.99     5150.77     99.99 o 
  16   4   5     2755.58     2851.83     83.68 o 
  18   4   5    10342.70     9999.61    152.53 o 
  20   4   5      975.96      831.67     51.66 o 
  22   4   5     1532.38     1774.87     61.75 o 
 -23   5   5      456.34      505.61     27.89 o 
 -21   5   5     1075.66     1032.11     44.09 o 
 -19   5   5     6016.66     6227.85    120.06 o 
 -17   5   5      220.50      313.58     28.99 o 
 -15   5   5      464.41      455.31     33.37 o 
 -13   5   5    10445.74    10341.72    167.57 o 
 -11   5   5     6489.02     6083.89    129.76 o 
  -9   5   5      543.31      566.54     26.25 o 
  -7   5   5    24063.60    23950.86    224.19 o 
  -5   5   5     1034.18      955.34     34.55 o 
  -3   5   5        8.54       47.35      8.07 o 
  -1   5   5    16392.64    16223.40    195.61 o 
   1   5   5     5117.58     4978.65    110.17 o 
   3   5   5     1806.07     1688.43     63.76 o 
   5   5   5    23574.58    23366.97    750.34 o 
   7   5   5     3880.97     3652.16     72.14 o 
   9   5   5    10105.03     9702.39    202.94 o 
  11   5   5    20418.33    20467.22    304.28 o 
  13   5   5     3702.66     3857.49     92.96 o 
  15   5   5        1.70       25.14     15.19 o 
  17   5   5    14520.11    13536.57    230.63 o 
  19   5   5     4196.17     3805.13    113.91 o 
  21   5   5      616.38      664.37     37.06 o 
 -22   6   5      254.34      212.10     15.34 o 
 -20   6   5     2090.97     2128.68     63.70 o 
 -18   6   5     6503.95     6294.45    129.49 o 
 -16   6   5      915.74      860.07     87.18 o 
 -14   6   5      886.35      900.16     92.90 o 
 -12   6   5     9120.86     8842.87    171.27 o 
 -10   6   5      494.18      479.61     30.01 o 
  -8   6   5    16470.10    15771.19    141.54 o 
  -6   6   5     3496.14     3417.93     58.42 o 
  -4   6   5      384.75      414.78     17.59 o 
  -2   6   5     6440.54     5975.08    105.35 o 
   0   6   5     7993.73     8042.91    162.29 o 
   2   6   5     2112.30     2183.29     47.07 o 
   4   6   5     6090.95     5732.86     83.12 o 
   6   6   5     4328.68     4047.80    109.31 o 
   8   6   5     1484.66     1484.67     62.60 o 
  10   6   5      640.10      724.83     41.30 o 
  12   6   5     2791.73     2959.30     82.56 o 
  14   6   5     2002.83     1928.39     67.18 o 
  16   6   5      856.40      892.00     64.11 o 
  18   6   5     7997.35     7073.44    164.10 o 
 -21   7   5      317.38      315.38     26.44 o 
 -19   7   5     1873.11     1899.71     88.35 o 
 -17   7   5       17.41       12.29     17.15 o 
 -15   7   5     1124.78     1193.58     94.85 o 
 -13   7   5      162.64      165.41     41.30 o 
 -11   7   5       92.28      108.66     27.54 o 
  -9   7   5      308.90      325.28     36.06 o 
  -7   7   5     2014.26     1998.85     58.91 o 
  -5   7   5      202.78      211.61     24.31 o 
  -3   7   5     1225.38     1253.58     46.09 o 
  -1   7   5     6891.96     6261.72    155.39 o 
   1   7   5     4433.01     4009.30    153.81 o 
   3   7   5      797.32      743.93     68.28 o 
   5   7   5     3552.95     3490.30    196.15 o 
   7   7   5     5148.61     5132.49    106.39 o 
   9   7   5      174.55      231.12     26.49 o 
  11   7   5     1594.05     1601.15     59.09 o 
  13   7   5      295.71      313.08     42.05 o 
  15   7   5       16.09       37.41     19.10 o 
  17   7   5     1369.43     1027.10     66.98 o 
 -18   8   5      193.31      210.74     24.39 o 
 -16   8   5      844.03      834.04     57.92 o 
 -14   8   5      584.48      590.74     56.76 o 
 -12   8   5      111.57       72.21     26.31 o 
 -10   8   5        1.22       26.77     12.86 o 
  -8   8   5      747.67      742.93     31.79 o 
  -6   8   5       84.04       95.80     14.91 o 
  -4   8   5      253.68      248.23     26.01 o 
  -2   8   5      208.96      230.04     25.16 o 
   0   8   5      112.61       77.98     17.48 o 
   2   8   5      513.67      427.48     55.34 o 
   4   8   5      768.56      768.78     54.01 o 
   6   8   5     1345.85     1303.24     47.66 o 
   8   8   5      136.10      127.35     15.07 o 
  10   8   5     2038.95     2009.91     62.80 o 
  12   8   5      385.94      444.01     52.74 o 
  14   8   5      696.14      642.88     56.75 o 
 -13   9   5      200.32      144.23     20.99 o 
 -11   9   5      165.53      136.08     22.34 o 
  -9   9   5      949.53      971.71     42.86 o 
  -7   9   5       67.16       81.86     14.68 o 
  -5   9   5        1.87        1.82     11.96 o 
  -3   9   5        8.16       26.65      9.89 o 
  -1   9   5     1137.11     1207.51     80.14 o 
   1   9   5       17.83       28.16     12.64 o 
   3   9   5      323.86      330.97     35.14 o 
   5   9   5      101.13      129.72     19.16 o 
   7   9   5      343.84      324.51     31.94 o 
   9   9   5      296.15      322.08     44.32 o 
  11   9   5      193.79      152.14     28.40 o 
  -4  10   5      960.24     1085.06     57.76 o 
  -2  10   5      377.14      472.68     41.55 o 
   0  10   5      329.46      370.59     37.20 o 
   2  10   5       67.70       85.01     14.26 o 
 -26   0   6     8169.04     8843.79    149.80 o 
 -24   0   6     8370.02     8554.80    124.07 o 
 -22   0   6       83.05       86.55     18.08 o 
 -20   0   6      552.86      517.09     31.62 o 
 -18   0   6    38417.30    36361.82    584.06 o 
 -16   0   6      136.46      171.49     16.62 o 
 -14   0   6    13169.00    13137.88    171.50 o 
 -12   0   6     9885.48     9932.95    163.75 o 
 -10   0   6     2300.94     3022.81     89.32 o 
  -8   0   6     3581.71     3805.55     94.94 o 
  -6   0   6    55570.43    66858.24    364.07 o 
  -4   0   6     1189.52     1429.19     50.35 o 
  -2   0   6     2425.59     2857.63     67.30 o 
   2   0   6     4267.46     3972.57     70.07 o 
   4   0   6      102.10       89.75     10.22 o 
   6   0   6    11497.28     9885.61    158.32 o 
   8   0   6     2013.39     2000.99     77.03 o 
  10   0   6     4532.72     4302.56    121.69 o 
  12   0   6    36046.25    35177.86    318.10 o 
  14   0   6      271.21      276.95     25.26 o 
  16   0   6       97.90      100.22     23.91 o 
  18   0   6    12411.86    11685.65    222.19 o 
  20   0   6     1198.21     1205.24     66.21 o 
  22   0   6     2386.88     2517.70     81.51 o 
 -27   1   6     1895.69     2016.45     66.08 o 
 -25   1   6     7430.55     7828.90     86.06 o 
 -23   1   6      713.30      735.09     33.15 o 
 -21   1   6      204.70      208.86     16.32 o 
 -19   1   6     5524.84     5335.39     86.65 o 
 -17   1   6    11660.30    11329.46    183.98 o 
 -15   1   6      452.89      498.47     28.77 o 
 -13   1   6    16445.45    18016.61   1046.97 o 
 -11   1   6     7631.22     8269.89    136.66 o 
  -9   1   6      972.75     1299.80    164.46 o 
  -7   1   6    45042.26    45994.12    310.55 o 
  -5   1   6    13806.74    13267.22    395.44 o 
  -3   1   6     1010.86     1119.14     44.77 o 
  -1   1   6     5072.99     3993.42     51.15 o 
   1   1   6    20131.11    18115.18    106.05 o 
   3   1   6    18527.65    18570.86    111.21 o 
   5   1   6     2258.82     1763.86     34.39 o 
   7   1   6    19173.95    18507.95    389.86 o 
   9   1   6       40.58       69.42     11.92 o 
  11   1   6    12832.00    11895.10    191.55 o 
  13   1   6     4483.13     4191.34     57.50 o 
  15   1   6      646.47      679.89     38.75 o 
  17   1   6    10068.48     9430.16    143.46 o 
  19   1   6    16224.73    16054.63    176.43 o 
  21   1   6      223.03      196.67     17.87 o 
  23   1   6     3912.73     4181.78     63.07 o 
 -26   2   6     2730.02     2976.28    101.56 o 
 -24   2   6     4365.37     4367.01    116.35 o 
 -22   2   6      218.35      256.70     16.79 o 
 -20   2   6     4862.84     4748.82     71.82 o 
 -18   2   6    10319.00     9374.33    261.21 o 
 -16   2   6      134.60      155.63     12.02 o 
 -14   2   6     5821.44     5427.53     96.09 o 
 -12   2   6     9878.19     9810.52    120.38 o 
 -10   2   6     3143.65     3374.76     77.90 o 
  -8   2   6       36.37      127.36     14.78 o 
  -6   2   6    14086.99    12842.23    135.79 o 
  -4   2   6     3030.62     3243.67     65.51 o 
  -2   2   6      628.74      706.85     21.22 o 
   0   2   6    18707.99    16604.38    317.36 o 
   2   2   6       49.20       40.09      6.18 o 
   4   2   6     3257.51     2997.54     48.35 o 
   6   2   6    10943.15    10229.43    111.01 o 
   8   2   6     1982.10     1934.28     81.70 o 
  10   2   6     9233.92     9160.80    131.18 o 
  12   2   6    12265.64    11441.67    224.63 o 
  14   2   6      306.29      337.68     18.92 o 
  16   2   6        8.87       32.28     20.83 o 
  18   2   6     4015.89     3799.61     85.62 o 
  20   2   6      997.61     1085.88     29.35 o 
  22   2   6     3270.54     3835.59     62.60 o 
 -27   3   6      219.31      229.75     20.58 o 
 -25   3   6     2241.84     2376.15     98.58 o 
 -23   3   6        6.24       18.61     11.84 o 
 -21   3   6      661.56      665.84     34.44 o 
 -19   3   6     1182.42     1020.45     38.30 o 
 -17   3   6     3602.97     3558.33     79.57 o 
 -15   3   6     1540.50     1490.13     40.96 o 
 -13   3   6     2822.87     2663.23     68.16 o 
 -11   3   6     2011.12     2100.42     46.66 o 
  -9   3   6        2.00       22.12      6.25 o 
  -7   3   6     2937.21     2614.77     49.54 o 
  -5   3   6     8117.56     8104.93    123.63 o 
  -3   3   6    10813.72    11420.91     88.95 o 
  -1   3   6     7672.70     6813.96    469.03 o 
   1   3   6     2602.87     2198.73     49.84 o 
   3   3   6     2900.93     2880.04     77.02 o 
   5   3   6     1681.32     1455.77     52.22 o 
   7   3   6    10810.03    11542.86    210.53 o 
   9   3   6      265.29      377.31     42.36 o 
  11   3   6     2519.43     2366.77     48.83 o 
  13   3   6     1119.84     1076.42     60.45 o 
  15   3   6     1195.51     1223.34     57.19 o 
  17   3   6     1309.90     1376.58     50.10 o 
  19   3   6     1433.83     1560.84     50.69 o 
  21   3   6       85.13       92.50      9.76 o 
 -26   4   6      363.31      447.98     28.26 o 
 -24   4   6       89.41       96.69     22.16 o 
 -22   4   6        6.52       15.56     14.57 o 
 -20   4   6      330.79      313.20     33.14 o 
 -18   4   6      164.53      143.00     20.83 o 
 -16   4   6      541.52      561.44     37.53 o 
 -14   4   6     1813.62     1790.93     43.04 o 
 -12   4   6       13.48       72.34      9.04 o 
 -10   4   6      501.81      628.16     24.47 o 
  -8   4   6     2042.01     2265.25     43.74 o 
  -6   4   6     2967.72     2980.34     54.60 o 
  -4   4   6     1138.45     1243.26     50.03 o 
  -2   4   6      762.43      888.12     42.50 o 
   0   4   6     1569.97     2019.54     63.44 o 
   2   4   6     1304.74     1403.71     51.55 o 
   4   4   6      573.25      617.52     29.73 o 
   6   4   6        5.81       63.57     27.39 o 
   8   4   6      746.24      779.84     40.65 o 
  10   4   6      514.22      542.82     23.65 o 
  12   4   6       64.65       85.59     15.29 o 
  14   4   6       34.17       55.27     16.47 o 
  16   4   6     1277.48     1292.36     66.85 o 
  18   4   6       10.04       21.87      7.65 o 
  20   4   6      862.76      761.20     46.21 o 
 -23   5   6      242.94      199.70     17.20 o 
 -21   5   6       70.34       54.73     10.22 o 
 -19   5   6      722.23      660.46     32.80 o 
 -17   5   6      656.50      613.02     38.91 o 
 -15   5   6      369.63      400.01     67.87 o 
 -13   5   6       22.85       52.37     19.73 o 
 -11   5   6     3342.80     3297.99     83.21 o 
  -9   5   6      118.25      144.48     15.57 o 
  -7   5   6     1557.98     1575.12     46.68 o 
  -5   5   6       33.29       37.54      8.01 o 
  -3   5   6      191.96      245.10     17.79 o 
  -1   5   6     1004.18      989.94     48.96 o 
   1   5   6      108.58      121.16     17.50 o 
   3   5   6      824.82      834.91     34.23 o 
   5   5   6      694.05      722.01     32.80 o 
   7   5   6     6716.77     6962.25    168.07 o 
   9   5   6     3226.53     3216.07    122.28 o 
  11   5   6      491.20      557.40     52.93 o 
  13   5   6      402.52      451.36     47.02 o 
  15   5   6       95.49       90.09     22.72 o 
  17   5   6     1770.50     1589.08     77.72 o 
  19   5   6      152.51      105.04     20.63 o 
 -22   6   6       14.42       15.30      9.06 o 
 -20   6   6     4206.29     4026.30     82.35 o 
 -18   6   6     2041.09     2041.31     69.35 o 
 -16   6   6       68.57       55.17     28.27 o 
 -14   6   6      353.45      299.11     54.63 o 
 -12   6   6     2998.02     2958.54    163.62 o 
 -10   6   6     7218.27     6970.92    155.84 o 
  -8   6   6     2667.23     2632.64     58.06 o 
  -6   6   6      548.02      551.03     24.14 o 
  -4   6   6      319.48      295.39     15.29 o 
  -2   6   6      552.57      449.09     19.94 o 
   0   6   6     4450.30     4423.92     67.62 o 
   2   6   6      747.55      717.22     30.31 o 
   4   6   6     2476.53     2438.81     55.66 o 
   6   6   6     2534.19     2540.44    167.26 o 
   8   6   6       26.55       37.51     12.50 o 
  10   6   6     8868.39     9453.13    169.18 o 
  12   6   6     2721.15     2652.83     86.52 o 
  14   6   6      738.30      708.03     57.56 o 
  16   6   6       30.79       29.22     14.75 o 
  18   6   6      660.79      476.02     42.23 o 
 -19   7   6     1545.49     1447.68     73.81 o 
 -17   7   6     1825.13     1827.58     99.68 o 
 -15   7   6     1102.46     1042.20     85.77 o 
 -13   7   6      810.50      856.96     82.73 o 
 -11   7   6    10646.90    10759.65    292.52 o 
  -9   7   6     5746.43     5662.19    140.67 o 
  -7   7   6    11229.42    11398.70    154.85 o 
  -5   7   6     3082.42     3192.29     82.93 o 
  -3   7   6      906.26      922.12     44.42 o 
  -1   7   6     5151.07     5153.81    168.39 o 
   1   7   6     3346.61     3340.73    171.27 o 
   3   7   6      301.54      277.83     31.19 o 
   5   7   6     5926.21     5646.22    151.16 o 
   7   7   6     5488.12     5660.59    122.96 o 
   9   7   6       79.83       93.58     25.03 o 
  11   7   6     2215.15     2147.24     67.67 o 
  13   7   6     1435.23     1259.58     79.53 o 
  15   7   6       16.94       10.06     12.01 o 
 -18   8   6     2660.76     2517.00     75.54 o 
 -16   8   6       49.51       35.03     14.99 o 
 -14   8   6     3008.32     3161.54    120.93 o 
 -12   8   6     1426.46     1531.44     91.88 o 
 -10   8   6       35.78       39.36     11.73 o 
  -8   8   6     3560.12     3700.05     97.96 o 
  -6   8   6     5055.63     5298.69    100.30 o 
  -4   8   6      510.86      483.27     40.96 o 
  -2   8   6     2564.25     2679.77     93.71 o 
   0   8   6    13176.32    12116.35   1184.48 o 
   2   8   6      909.84      785.09     50.67 o 
   4   8   6      566.76      503.13     41.26 o 
   6   8   6     3407.63     3410.72     76.38 o 
   8   8   6      519.73      544.61     28.92 o 
  10   8   6     3099.01     3088.82    100.62 o 
  12   8   6     3624.53     3518.72    135.57 o 
 -13   9   6     3960.85     3776.27     93.05 o 
 -11   9   6     2452.98     2302.34     80.96 o 
  -9   9   6      876.21      859.23     63.51 o 
  -7   9   6     3497.65     3950.07    117.42 o 
  -5   9   6     1847.90     2059.96     90.13 o 
  -3   9   6       86.34      117.06     29.89 o 
  -1   9   6     5084.82     4988.48    639.31 o 
   1   9   6      753.72      891.33     81.13 o 
   3   9   6     1020.06      883.76     70.49 o 
   5   9   6     4094.06     3879.32    145.82 o 
   7   9   6      376.71      333.17     51.99 o 
   9   9   6      714.84      675.33     56.46 o 
  -4  10   6        2.00        0.09      7.72 o 
  -2  10   6      961.76     1090.05     59.19 o 
   0  10   6     1955.47     2110.42     82.66 o 
   2  10   6       41.38       47.30     14.58 o 
 -27   1   7      223.54      234.72     22.49 o 
 -25   1   7      689.48      727.62     54.98 o 
 -23   1   7       74.30       96.07     11.62 o 
 -21   1   7      228.80      209.29     14.58 o 
 -19   1   7      344.95      351.31     18.48 o 
 -17   1   7     2047.52     1948.81     49.26 o 
 -15   1   7     1267.67     1243.77     46.23 o 
 -13   1   7     5105.57     6453.00    136.38 o 
 -11   1   7     1464.52     1731.73     65.14 o 
  -9   1   7     5493.83     6466.75     90.39 o 
  -7   1   7     2457.51     2494.33     66.08 o 
  -5   1   7     8028.94     8443.34    473.10 o 
  -3   1   7      282.01      320.50     17.13 o 
  -1   1   7     4467.50     4477.92     84.53 o 
   1   1   7     2229.46     2184.48     33.32 o 
   3   1   7     2063.27     2008.70     40.28 o 
   5   1   7     3355.17     3183.75     91.93 o 
   7   1   7       96.32      209.17     18.94 o 
   9   1   7     1432.72     1429.04     64.15 o 
  11   1   7      773.47      780.25     28.42 o 
  13   1   7     3461.00     3509.87     62.78 o 
  15   1   7      820.07      788.55     42.94 o 
  17   1   7      890.20      976.78     46.80 o 
  19   1   7     2947.70     2878.00     72.99 o 
  21   1   7       60.05       60.68     22.79 o 
  23   1   7        4.17       20.57      7.32 o 
 -26   2   7     2348.78     2553.08     88.73 o 
 -24   2   7     2256.85     2252.44    110.25 o 
 -22   2   7       61.55       68.64      8.98 o 
 -20   2   7     7403.82     7221.78     98.47 o 
 -18   2   7      422.35      399.38     16.62 o 
 -16   2   7     1352.80     1306.61     34.07 o 
 -14   2   7    12048.86    11489.02    144.16 o 
 -12   2   7     5742.06     6142.62    120.15 o 
 -10   2   7       39.67       40.44     10.45 o 
  -8   2   7     8095.70     7122.98    112.99 o 
  -6   2   7     7218.90     6251.92    100.25 o 
  -4   2   7     1400.31     1236.05     43.54 o 
  -2   2   7       28.81      160.17     44.08 o 
   0   2   7      528.21      374.61     17.61 o 
   2   2   7    14159.53    14451.84    497.45 o 
   4   2   7     7419.27     7401.30     81.88 o 
   6   2   7     6030.42     5164.27    130.13 o 
   8   2   7     2503.80     2358.96     65.41 o 
  10   2   7     5092.20     5015.71     98.63 o 
  12   2   7     3356.21     3285.23     51.98 o 
  14   2   7     6047.80     5718.79     89.81 o 
  16   2   7      697.86      716.37     39.61 o 
  18   2   7     2022.90     2105.40     62.89 o 
  20   2   7      396.81      374.97     16.31 o 
  22   2   7     1283.47     1362.26     49.52 o 
 -27   3   7      343.30      266.15     21.04 o 
 -25   3   7     4785.33     5061.52    134.28 o 
 -23   3   7     1613.34     1676.18     98.77 o 
 -21   3   7     4284.59     4277.94    130.23 o 
 -19   3   7     4761.21     4763.24    136.42 o 
 -17   3   7     4965.30     4813.16     77.74 o 
 -15   3   7      808.90      764.53     24.41 o 
 -13   3   7    12251.29    12065.22    148.98 o 
 -11   3   7    10353.19    10146.84    114.32 o 
  -9   3   7      326.57      337.18     84.35 o 
  -7   3   7    20008.12    18638.24    193.58 o 
  -5   3   7    12622.45    12360.49    151.46 o 
  -3   3   7     3949.43     3865.11     82.02 o 
  -1   3   7    21698.44    20726.17    139.01 o 
   1   3   7    13239.83    12686.46    162.73 o 
   3   3   7      736.73      678.02     35.04 o 
   5   3   7    22740.32    22420.64    158.28 o 
   7   3   7     4772.46     4471.27    136.01 o 
   9   3   7      280.21      273.30     17.00 o 
  11   3   7     3029.85     2970.75     57.14 o 
  13   3   7     4352.32     4196.74    120.25 o 
  15   3   7      537.57      517.15     39.12 o 
  17   3   7     2608.37     2737.78    164.56 o 
  19   3   7     5775.91     5552.28    141.20 o 
  21   3   7        5.45       20.63      4.55 o 
 -26   4   7     3792.41     3646.65     74.73 o 
 -24   4   7     6700.00     6967.25    151.68 o 
 -22   4   7        0.05        0.14      8.72 o 
 -20   4   7    10021.19    10091.46    149.87 o 
 -18   4   7     9973.53     9081.02    147.14 o 
 -16   4   7     1639.29     1499.47     60.04 o 
 -14   4   7    16462.08    15386.13    198.99 o 
 -12   4   7     6616.50     6167.45     79.28 o 
 -10   4   7      189.17      178.06     16.53 o 
  -8   4   7    11840.06    11491.50    322.68 o 
  -6   4   7    11571.62    10990.47    156.88 o 
  -4   4   7      365.78      365.82     28.50 o 
  -2   4   7    15067.01    14655.00    176.57 o 
   0   4   7    18913.90    18501.84    198.65 o 
   2   4   7     3972.55     4369.28    244.47 o 
   4   4   7     5501.20     5456.69     85.35 o 
   6   4   7    11828.79    11449.77    148.79 o 
   8   4   7     5609.70     5636.11     94.18 o 
  10   4   7     1052.58     1063.14     34.12 o 
  12   4   7    18282.31    18341.61    224.80 o 
  14   4   7     1131.91     1120.00     48.55 o 
  16   4   7     4572.77     4610.15    124.64 o 
  18   4   7     5416.42     5270.07    335.33 o 
  20   4   7      312.98      242.78     43.55 o 
 -23   5   7     1206.23     1162.22     53.59 o 
 -21   5   7     3637.74     3533.16     85.91 o 
 -19   5   7    10886.58    10485.92    122.15 o 
 -17   5   7      853.31      871.58     55.23 o 
 -15   5   7      631.42      535.64     44.48 o 
 -13   5   7    12721.04    12529.31    201.49 o 
 -11   5   7     3925.18     3807.61    122.33 o 
  -9   5   7      580.40      692.85     32.23 o 
  -7   5   7    22671.14    22429.00    177.78 o 
  -5   5   7     7857.43     7476.83    141.81 o 
  -3   5   7      856.44      850.18     46.93 o 
  -1   5   7    18369.20    17721.51    212.80 o 
   1   5   7    14255.93    13440.11    123.68 o 
   3   5   7     1102.85     1138.20     36.53 o 
   5   5   7    15113.12    14464.39    175.49 o 
   7   5   7     7666.23     7076.86    176.76 o 
   9   5   7      333.40      382.74     44.16 o 
  11   5   7     8634.26     8711.91    206.69 o 
  13   5   7     3895.56     4037.31    135.85 o 
  15   5   7        3.10        5.25     11.42 o 
  17   5   7     3238.64     2716.53     97.44 o 
  19   5   7     1747.48     1320.29     59.89 o 
 -22   6   7       90.90       74.91     14.70 o 
 -20   6   7     4510.29     4383.05    102.99 o 
 -18   6   7     5316.57     5305.95    178.66 o 
 -16   6   7        0.28       30.22     23.35 o 
 -14   6   7     9985.05    10307.73    289.89 o 
 -12   6   7     8189.17     8175.12    263.84 o 
 -10   6   7     2701.93     2842.98    153.08 o 
  -8   6   7    19245.59    17693.14    289.64 o 
  -6   6   7    10334.72    10120.50    180.63 o 
  -4   6   7      385.96      392.07     20.82 o 
  -2   6   7     4361.56     4287.85     61.43 o 
   0   6   7     6364.15     6222.96    111.77 o 
   2   6   7     1915.42     1916.34     50.59 o 
   4   6   7     3213.31     3125.83     71.97 o 
   6   6   7     6785.66     6788.04    174.53 o 
   8   6   7      650.79      710.61     41.17 o 
  10   6   7     1713.33     1707.48     64.72 o 
  12   6   7     9524.04     9907.48    215.74 o 
  14   6   7     1141.39     1140.33     71.01 o 
  16   6   7      191.14      128.69     23.78 o 
  18   6   7     5298.02     3510.53    103.47 o 
 -19   7   7     1253.89     1151.83     62.15 o 
 -17   7   7      158.54      167.85     31.49 o 
 -15   7   7     1157.43     1200.07     86.01 o 
 -13   7   7     2938.09     3139.94    148.58 o 
 -11   7   7     1337.11     1353.45     99.57 o 
  -9   7   7      645.02      740.38     75.78 o 
  -7   7   7     5886.81     5898.54    155.14 o 
  -5   7   7     2858.17     2817.35     76.64 o 
  -3   7   7      943.80      907.64     32.07 o 
  -1   7   7     2746.35     2809.60     96.13 o 
   1   7   7     8320.55     7954.17    205.70 o 
   3   7   7      421.96      422.35     42.79 o 
   5   7   7     3306.91     3239.60    116.93 o 
   7   7   7     1355.95     1392.34     56.14 o 
   9   7   7       49.27       66.11     13.73 o 
  11   7   7     3466.15     3374.61    213.27 o 
  13   7   7     2435.86     2156.96    101.50 o 
  15   7   7        1.83      -15.02     15.11 o 
 -18   8   7      662.71      711.91     38.06 o 
 -16   8   7      729.35      694.48     47.74 o 
 -14   8   7     1773.67     1858.59     88.42 o 
 -12   8   7     2256.15     2439.27    109.42 o 
 -10   8   7      485.68      466.02     31.58 o 
  -8   8   7     3016.26     3144.32    129.23 o 
  -6   8   7      150.88      173.66     32.19 o 
  -4   8   7       32.35       30.85     12.98 o 
  -2   8   7       61.57       58.72     12.82 o 
   0   8   7     1830.66     1512.03     57.01 o 
   2   8   7      560.06      521.63     42.08 o 
   4   8   7      947.96      915.44     55.70 o 
   6   8   7      130.35      131.03     15.81 o 
   8   8   7      932.47      823.47     48.10 o 
 -13   9   7      360.58      287.16     24.73 o 
 -11   9   7      588.35      487.18     35.49 o 
  -9   9   7       25.65       25.20      7.65 o 
  -7   9   7       78.95       87.22     18.10 o 
  -5   9   7      144.41      174.48     27.56 o 
  -3   9   7      229.21      213.69     59.68 o 
  -1   9   7       76.32       69.20     14.45 o 
   1   9   7      368.84      360.10     45.27 o 
   3   9   7      534.49      470.38     51.97 o 
   5   9   7      590.79      555.70     32.77 o 
   7   9   7      174.04      144.29     26.87 o 
  -4  10   7       35.46       39.62     11.80 o 
  -2  10   7      365.34      405.45     34.61 o 
   0  10   7       60.29       68.41     16.00 o 
 -26   0   8     2999.22     3103.97     79.91 o 
 -24   0   8     2620.41     2679.04     99.19 o 
 -22   0   8     4250.55     4263.95     89.44 o 
 -20   0   8      438.33      486.18     32.35 o 
 -18   0   8     1797.40     1677.62     62.43 o 
 -16   0   8     5587.83     5119.58    278.47 o 
 -14   0   8    28795.50    29534.74    299.26 o 
 -12   0   8    29843.84    33215.48    316.24 o 
 -10   0   8     1496.86     2082.91     79.53 o 
  -8   0   8    46711.76    58956.13    400.43 o 
  -6   0   8    38997.75    44633.34    324.48 o 
  -4   0   8     4176.90     5083.47    104.87 o 
  -2   0   8    75269.88    80923.91    397.41 o 
   0   0   8    66766.63    73795.27    366.82 o 
   2   0   8      558.44      745.65     35.45 o 
   4   0   8    33686.01    31701.18    284.94 o 
   6   0   8    22009.93    21605.89    263.62 o 
   8   0   8      229.87      122.21     23.03 o 
  10   0   8    15871.62    15094.83    502.54 o 
  12   0   8    17912.29    17160.94    200.44 o 
  14   0   8     1302.83     1360.50     81.34 o 
  16   0   8      595.89      577.75     53.04 o 
  18   0   8    10346.76    10287.96    201.00 o 
  20   0   8     4095.44     4124.10    109.60 o 
  22   0   8     4256.50     4685.99     87.87 o 
 -27   1   8     2710.20     2662.17     68.79 o 
 -25   1   8    10552.55    10898.39    195.59 o 
 -23   1   8       21.49       43.38     21.10 o 
 -21   1   8    10715.21    10678.84    161.24 o 
 -19   1   8    34432.71    32450.99    225.95 o 
 -17   1   8     5163.30     4865.50     81.25 o 
 -15   1   8    13084.54    13345.55    186.67 o 
 -13   1   8    19251.54    22298.51    261.86 o 
 -11   1   8      197.91      101.49     17.16 o 
  -9   1   8     9732.48    10154.81    323.99 o 
  -7   1   8    34831.84    38511.99   1055.99 o 
  -5   1   8     6048.88     6080.17    226.37 o 
  -3   1   8     1582.60     1378.69     66.96 o 
  -1   1   8     5817.46     4813.06    152.47 o 
   1   1   8     6304.07     5493.56     57.37 o 
   3   1   8     2557.40     2540.18     50.44 o 
   5   1   8    37963.80    33884.18    323.40 o 
   7   1   8    20149.40    19754.63    463.90 o 
   9   1   8       37.07       46.15      9.15 o 
  11   1   8    43626.80    42069.74    236.35 o 
  13   1   8     1104.49     1116.27     51.03 o 
  15   1   8       87.37      104.25     16.99 o 
  17   1   8    10064.86    10420.82    147.53 o 
  19   1   8     4073.35     4010.46     82.04 o 
  21   1   8       30.82       52.93      8.64 o 
 -26   2   8     5147.54     5767.20    124.38 o 
 -24   2   8     3482.79     3931.50    135.20 o 
 -22   2   8      321.07      300.23     46.84 o 
 -20   2   8     2494.60     2279.05    139.56 o 
 -18   2   8    12967.53    12866.80    247.25 o 
 -16   2   8      758.68      707.16     25.41 o 
 -14   2   8    12327.63    12162.54    233.59 o 
 -12   2   8    10072.50    10335.59    161.90 o 
 -10   2   8     1797.60     2153.09     71.12 o 
  -8   2   8    10559.09     9386.12    136.90 o 
  -6   2   8    25780.41    25010.61    216.44 o 
  -4   2   8      330.92      385.38     26.33 o 
  -2   2   8    47009.44    43359.10    189.85 o 
   0   2   8    16365.54    14758.95    115.53 o 
   2   2   8      720.81      661.96     25.49 o 
   4   2   8     8986.71     8212.92    102.29 o 
   6   2   8     4548.40     3972.28    119.06 o 
   8   2   8     4453.28     4247.22     75.78 o 
  10   2   8    10857.15    10797.63    120.40 o 
  12   2   8     5552.89     5347.08     88.34 o 
  14   2   8      954.48      971.24     47.48 o 
  16   2   8      978.52     1084.25     50.67 o 
  18   2   8     7671.80     7774.65    263.73 o 
  20   2   8     3537.38     3941.06    251.89 o 
 -27   3   8      518.20      434.94     25.14 o 
 -25   3   8      263.87      249.79     29.06 o 
 -23   3   8       72.66       47.91     21.12 o 
 -21   3   8      349.75      476.33     58.65 o 
 -19   3   8       97.15       67.77     15.22 o 
 -17   3   8     1229.68     1197.58     52.31 o 
 -15   3   8     9655.78     9372.76    123.51 o 
 -13   3   8      323.95      278.44     20.65 o 
 -11   3   8      489.21     1366.30    545.12 o 
  -9   3   8    11151.49    10434.38    236.35 o 
  -7   3   8     7363.91     6753.86    118.72 o 
  -5   3   8    10876.02    10988.17    149.81 o 
  -3   3   8     2529.36     2347.56     69.49 o 
  -1   3   8    32944.69    33006.69    253.14 o 
   1   3   8    15005.89    15563.36    292.40 o 
   3   3   8      994.71      982.21     34.56 o 
   5   3   8     5279.04     4778.19    137.32 o 
   7   3   8     6004.07     5928.04     88.50 o 
   9   3   8       24.22       33.89      7.86 o 
  11   3   8     4456.37     4341.78    116.74 o 
  13   3   8     2569.60     2542.99     76.06 o 
  15   3   8      570.86      617.96     52.97 o 
  17   3   8     3880.84     3963.05    120.89 o 
  19   3   8     1658.85     1661.57    137.13 o 
 -26   4   8      641.16      615.34     29.33 o 
 -24   4   8      125.78      124.33     21.19 o 
 -22   4   8      154.86      200.43     31.98 o 
 -20   4   8     2096.14     1891.35     53.41 o 
 -18   4   8     5219.11     4709.01     88.86 o 
 -16   4   8       22.23       17.62     28.94 o 
 -14   4   8     2011.52     1926.69     50.27 o 
 -12   4   8      671.71      783.81     25.61 o 
 -10   4   8      590.11      517.09     22.01 o 
  -8   4   8      110.55      145.90     50.48 o 
  -6   4   8      406.92      557.81     37.22 o 
  -4   4   8     1024.76     1040.39     49.70 o 
  -2   4   8      200.76      203.52     22.16 o 
   0   4   8      523.84      603.74     36.99 o 
   2   4   8      382.67      378.45     28.82 o 
   4   4   8      361.25      390.89     20.32 o 
   6   4   8       12.52       50.77     15.93 o 
   8   4   8     5362.93     5363.61     88.76 o 
  10   4   8      530.90      486.42     34.44 o 
  12   4   8      213.53      228.69     23.83 o 
  14   4   8     2787.44     2892.51     94.27 o 
  16   4   8       25.58       29.10     12.40 o 
  18   4   8     1342.76     1237.21    127.36 o 
 -23   5   8      305.15      295.19     25.98 o 
 -21   5   8      129.27       97.46     15.05 o 
 -19   5   8     1803.03     1712.04     65.94 o 
 -17   5   8       33.47       27.53     16.26 o 
 -15   5   8      247.71      242.22     50.04 o 
 -13   5   8      532.61      568.00     41.63 o 
 -11   5   8     4531.28     4610.22     81.04 o 
  -9   5   8     5480.37     5426.63    118.97 o 
  -7   5   8     1057.48     1225.67     71.51 o 
  -5   5   8      633.35      617.41     29.93 o 
  -3   5   8      359.61      453.82     21.22 o 
  -1   5   8      198.61      308.03     30.84 o 
   1   5   8      437.89      397.55     21.74 o 
   3   5   8       41.75       79.01     16.68 o 
   5   5   8       26.48       12.88     12.73 o 
   7   5   8      723.33      799.69     61.95 o 
   9   5   8      565.89      599.29     55.47 o 
  11   5   8        6.87        4.40     12.84 o 
  13   5   8      175.47      181.04     29.95 o 
  15   5   8     1801.36     1668.94     83.13 o 
  17   5   8     1094.59      793.59     51.13 o 
 -22   6   8      488.55      352.52     26.18 o 
 -20   6   8     1564.99     1502.55     74.95 o 
 -18   6   8      782.43      813.75     67.46 o 
 -16   6   8      425.99      457.60     57.82 o 
 -14   6   8      927.36      904.00     84.18 o 
 -12   6   8     4786.83     4868.47    195.89 o 
 -10   6   8     3241.61     3286.79    159.96 o 
  -8   6   8      189.03      188.41     41.68 o 
  -6   6   8     2648.89     2585.94     53.59 o 
  -4   6   8      232.43      293.27     18.50 o 
  -2   6   8     5161.58     4806.13     71.63 o 
   0   6   8     3525.40     3138.68     63.06 o 
   2   6   8       32.61       35.94     16.48 o 
   4   6   8     3030.71     3028.99    118.04 o 
   6   6   8       10.13       38.35     18.46 o 
   8   6   8     1023.20     1051.48     50.46 o 
  10   6   8      594.76      619.93     39.28 o 
  12   6   8     1334.00     1343.11     91.68 o 
  14   6   8      171.15      160.38     27.11 o 
  16   6   8     1502.11     1091.29     61.67 o 
 -19   7   8     2952.94     3090.07     94.77 o 
 -17   7   8      494.55      471.56     46.58 o 
 -15   7   8     1451.43     1565.28     93.50 o 
 -13   7   8     2221.22     2399.07    123.26 o 
 -11   7   8      464.72      490.15     33.37 o 
  -9   7   8     2649.90     2728.43    458.38 o 
  -7   7   8     6211.70     5744.23    360.58 o 
  -5   7   8     1912.96     1877.84    151.44 o 
  -3   7   8      298.31      302.41     27.34 o 
  -1   7   8     3720.64     3733.39    124.82 o 
   1   7   8      738.73      906.01     62.47 o 
   3   7   8      525.76      462.12     44.86 o 
   5   7   8    10011.14    10172.41    208.14 o 
   7   7   8     2561.31     2581.67     74.63 o 
   9   7   8      172.89      190.56     21.18 o 
  11   7   8     3764.57     3581.00    204.19 o 
  13   7   8     3623.29     2846.99    110.64 o 
 -16   8   8        8.17       14.35     10.82 o 
 -14   8   8     4851.32     4992.01    135.47 o 
 -12   8   8    11114.88    11167.94    220.41 o 
 -10   8   8       73.78       65.96     21.39 o 
  -8   8   8     1486.47     1607.07     88.69 o 
  -6   8   8     5888.77     5970.98    167.28 o 
  -4   8   8       67.85       73.54     13.28 o 
  -2   8   8     3735.89     3118.36    169.57 o 
   0   8   8     3508.58     2962.89    160.64 o 
   2   8   8      297.38      275.22     24.95 o 
   4   8   8     4111.86     3879.72    111.52 o 
   6   8   8     1718.91     1659.73     52.01 o 
   8   8   8       10.51        3.08      8.60 o 
 -11   9   8     1248.43     1194.45     50.09 o 
  -9   9   8      140.03      188.39     26.71 o 
  -7   9   8     3106.89     3303.72     99.58 o 
  -5   9   8     1876.22     2135.11     86.84 o 
  -3   9   8        4.54       12.31     11.77 o 
  -1   9   8     3045.03     3079.03    108.54 o 
   1   9   8     1175.97     1030.10    112.82 o 
   3   9   8        8.18       12.88      8.20 o 
   5   9   8    11473.23     9151.83    159.91 o 
 -27   1   9      323.29      309.47     22.60 o 
 -25   1   9      651.69      691.51     47.26 o 
 -23   1   9      661.56      648.06     33.73 o 
 -21   1   9     7232.98     7122.73    124.87 o 
 -19   1   9      834.63      848.28     46.60 o 
 -17   1   9      916.66      963.61     39.96 o 
 -15   1   9       36.69       53.66     14.35 o 
 -13   1   9     2361.52     2724.54     94.39 o 
 -11   1   9     6915.94     7874.31    147.74 o 
  -9   1   9        1.80        7.10      6.05 o 
  -7   1   9       20.25       37.90      8.63 o 
  -5   1   9      271.94      310.81     32.13 o 
  -3   1   9       41.31      133.53     20.12 o 
  -1   1   9      876.96     1190.69     36.04 o 
   1   1   9       24.77       51.20      8.17 o 
   3   1   9     1931.88     2154.23     49.47 o 
   5   1   9     5438.35     5206.00    133.11 o 
   7   1   9     2453.43     2446.80    125.10 o 
   9   1   9     6407.78     6684.54     85.88 o 
  11   1   9     1103.72     1131.54     37.37 o 
  13   1   9     2562.46     2536.57     78.88 o 
  15   1   9     4486.04     4346.82     99.84 o 
  17   1   9     3801.70     3821.44     86.65 o 
  19   1   9      521.64      578.72     32.23 o 
  21   1   9      494.44      546.99     20.74 o 
 -26   2   9     1391.40     1514.84     60.18 o 
 -24   2   9     2502.34     2749.33    104.48 o 
 -22   2   9       12.37        6.06     17.52 o 
 -20   2   9     8316.90     8111.91    226.00 o 
 -18   2   9     2856.41     2541.53    131.50 o 
 -16   2   9      291.27      283.67     18.06 o 
 -14   2   9     5335.68     5156.21    162.29 o 
 -12   2   9    13384.39    13907.05    195.53 o 
 -10   2   9     2638.67     3023.73     89.75 o 
  -8   2   9     7470.58     7067.06    127.16 o 
  -6   2   9    15761.90    14962.92    177.32 o 
  -4   2   9     4675.48     4914.47    100.69 o 
  -2   2   9    63974.10    63945.36    889.03 o 
   0   2   9    11599.25    10435.58    104.23 o 
   2   2   9      515.75      610.97     26.53 o 
   4   2   9     7976.06     7703.95    162.83 o 
   6   2   9    10909.01     9966.73    198.39 o 
   8   2   9      509.05      499.43     20.39 o 
  10   2   9     1614.73     1594.47     37.59 o 
  12   2   9     3900.07     3948.59     75.25 o 
  14   2   9      780.74      889.45     45.82 o 
  16   2   9       71.25      109.52     21.99 o 
  18   2   9       63.04      166.77     57.23 o 
  20   2   9       30.85       39.99      6.70 o 
 -25   3   9     3359.30     3624.87     99.17 o 
 -23   3   9     2803.71     3040.61    113.48 o 
 -21   3   9     5790.14     5995.15    184.00 o 
 -19   3   9     4770.55     4883.64    177.11 o 
 -17   3   9      893.23      904.28     38.58 o 
 -15   3   9     2773.96     2741.60     49.72 o 
 -13   3   9    10166.67     9683.57    134.98 o 
 -11   3   9      599.23      530.27     28.97 o 
  -9   3   9     8920.55     8666.11    147.44 o 
  -7   3   9     9763.77     8977.90    147.01 o 
  -5   3   9    11934.95    11836.79    162.51 o 
  -3   3   9     4455.31     4157.92     96.03 o 
  -1   3   9     9549.48     8167.58    132.90 o 
   1   3   9     2933.90     2795.40    156.99 o 
   3   3   9     2368.67     2350.39     65.88 o 
   5   3   9    21283.24    20715.61    196.04 o 
   7   3   9    13650.38    13259.54    184.57 o 
   9   3   9     5502.66     5644.49     84.37 o 
  11   3   9     8730.85     8550.03    140.92 o 
  13   3   9     9066.28     8897.61    140.59 o 
  15   3   9     8669.35     8784.74    191.86 o 
  17   3   9    12771.60    12829.72    206.63 o 
  19   3   9     1761.49     1638.06     39.47 o 
 -24   4   9     4428.06     4662.56    107.45 o 
 -22   4   9       53.08       67.87     19.61 o 
 -20   4   9     5814.33     6004.97    129.69 o 
 -18   4   9     2635.11     2872.88     94.93 o 
 -16   4   9       12.83       17.29     13.45 o 
 -14   4   9    10259.11     9967.45    111.65 o 
 -12   4   9    23981.16    23351.60    458.30 o 
 -10   4   9     1222.85     1136.78     34.09 o 
  -8   4   9     9193.35     9152.54    130.31 o 
  -6   4   9    14389.35    14106.15    191.59 o 
  -4   4   9       37.90       48.84     12.81 o 
  -2   4   9     7910.65     7818.53    142.25 o 
   0   4   9    15119.39    14710.08    191.92 o 
   2   4   9      355.52      318.89     21.96 o 
   4   4   9     9578.45     9556.14    198.12 o 
   6   4   9     5740.48     5477.08     88.48 o 
   8   4   9    12982.50    13012.89    175.29 o 
  10   4   9     7243.10     7083.80    179.33 o 
  12   4   9    11274.44    11476.55    159.57 o 
  14   4   9     1274.70     1444.86     53.05 o 
  16   4   9     6718.07     6089.51    583.80 o 
  18   4   9     9346.48     6544.53    127.98 o 
 -23   5   9      217.78      185.19     19.25 o 
 -21   5   9      934.15     1021.76     40.10 o 
 -19   5   9     6685.88     6747.88    120.16 o 
 -17   5   9       69.06       70.51     16.20 o 
 -15   5   9     1761.59     1861.35     70.82 o 
 -13   5   9    12329.13    12015.29    175.38 o 
 -11   5   9        9.72       41.76     24.41 o 
  -9   5   9    13392.99    13523.67    138.79 o 
  -7   5   9    11319.95    11214.26    122.93 o 
  -5   5   9     4828.20     4946.94     98.96 o 
  -3   5   9     4808.56     4938.41     79.04 o 
  -1   5   9    16186.55    16120.67    142.67 o 
   1   5   9     8552.63     8720.65    120.00 o 
   3   5   9     1675.77     1699.51     53.47 o 
   5   5   9    17718.30    17405.50    284.44 o 
   7   5   9     6856.49     6736.06    180.79 o 
   9   5   9      110.00       90.07     24.31 o 
  11   5   9     4474.80     4786.27    147.87 o 
  13   5   9     5786.50     5851.08    151.95 o 
  15   5   9      238.79      245.19     31.22 o 
  17   5   9     6454.48     4153.62    106.12 o 
 -20   6   9     2446.23     2370.98     87.79 o 
 -18   6   9     2094.29     2159.19    101.71 o 
 -16   6   9        2.97       14.58     18.92 o 
 -14   6   9     1788.93     2045.90    118.97 o 
 -12   6   9     2457.03     2460.17    133.21 o 
 -10   6   9       81.49       60.38     26.35 o 
  -8   6   9      813.84      831.66     77.79 o 
  -6   6   9     3065.23     3014.85    153.39 o 
  -4   6   9      150.92      164.25     21.69 o 
  -2   6   9     2855.02     2535.05     79.47 o 
   0   6   9     8372.41     8002.53    189.02 o 
   2   6   9      699.85      661.78     56.60 o 
   4   6   9     3556.39     3416.17    127.07 o 
   6   6   9     8307.81     8501.50    201.74 o 
   8   6   9        2.46       19.20      9.30 o 
  10   6   9     1955.39     1894.03     66.04 o 
  12   6   9     5397.77     5161.12    473.07 o 
  14   6   9       71.14       79.19     19.88 o 
  16   6   9     2268.37     1315.14     61.04 o 
 -19   7   9     1502.03     1402.22     59.58 o 
 -17   7   9       58.67       55.61     16.96 o 
 -15   7   9      277.54      300.42     40.46 o 
 -13   7   9     1404.77     1501.84     89.09 o 
 -11   7   9     2801.10     2768.57    139.41 o 
  -9   7   9      725.92      771.59     42.30 o 
  -7   7   9      598.96      633.17     44.31 o 
  -5   7   9       12.22       29.96     11.57 o 
  -3   7   9      848.01      797.04     43.33 o 
  -1   7   9       57.73      117.40     24.27 o 
   1   7   9      725.69      917.26     62.60 o 
   3   7   9     2043.63     2044.72     92.79 o 
   5   7   9      552.36      563.37     49.67 o 
   7   7   9      186.17      186.63     20.53 o 
   9   7   9      614.58      617.10     35.13 o 
  11   7   9     1391.89     1399.65    102.12 o 
  13   7   9     1839.94     1493.95     73.09 o 
 -16   8   9      557.80      499.76     35.25 o 
 -14   8   9      176.56      155.86     24.52 o 
 -12   8   9        7.80       14.09     13.40 o 
 -10   8   9      278.22      287.16     36.41 o 
  -8   8   9     1806.05     1758.40     94.78 o 
  -6   8   9      360.55      365.79     26.05 o 
  -4   8   9      275.39      232.86     27.65 o 
  -2   8   9       43.99       39.74     13.79 o 
   0   8   9     1400.09     1297.19     64.54 o 
   2   8   9      459.22      338.28     25.41 o 
   4   8   9      575.02      539.21     48.01 o 
   6   8   9     1022.81      945.33     87.10 o 
   8   8   9     2728.12     2704.59     75.59 o 
  -9   9   9      248.28      281.51     24.66 o 
  -7   9   9       54.25       58.29     15.15 o 
  -5   9   9      394.99      420.27     37.82 o 
  -3   9   9       83.31       67.83     17.46 o 
  -1   9   9       60.79       39.25     13.78 o 
   1   9   9        9.76       14.84     10.14 o 
   3   9   9       42.13       33.26     12.27 o 
 -26   0  10     7350.52     7118.27    107.56 o 
 -24   0  10     2378.19     2369.39     81.47 o 
 -22   0  10     3340.84     3248.85    111.36 o 
 -20   0  10    19323.63    18794.42    285.93 o 
 -18   0  10    17742.19    17155.85    281.10 o 
 -16   0  10     2397.15     2462.96    105.05 o 
 -14   0  10     7608.75     7535.27    118.45 o 
 -12   0  10     7297.28     7194.90    153.92 o 
 -10   0  10     8435.60    10353.33    183.27 o 
  -8   0  10    28411.11    35193.50    336.40 o 
  -6   0  10    14500.98    15365.04    209.93 o 
  -4   0  10      677.85      857.04     47.86 o 
  -2   0  10    12688.66    13058.39    182.90 o 
   0   0  10     7390.65     8028.90    141.48 o 
   2   0  10      986.58     1222.59     50.46 o 
   4   0  10     1956.97     1639.70     76.41 o 
   6   0  10    32124.47    32641.35    510.51 o 
   8   0  10     4710.29     4802.04    104.41 o 
  10   0  10     5803.75     5615.94    206.98 o 
  12   0  10     4195.82     4013.95    142.62 o 
  14   0  10     1084.63     1010.87     69.96 o 
  16   0  10     7010.93     7100.01    171.05 o 
  18   0  10    10884.42    11353.52    183.08 o 
  20   0  10      255.03      288.62     22.94 o 
 -27   1  10     3260.29     3218.02     66.01 o 
 -25   1  10     6972.22     7108.49    137.39 o 
 -23   1  10      794.77      752.82     34.36 o 
 -21   1  10      158.49      187.41     20.68 o 
 -19   1  10    21303.75    20557.70    211.24 o 
 -17   1  10      216.35      186.92     17.91 o 
 -15   1  10     4344.73     4375.10     74.53 o 
 -13   1  10     8821.63     9368.51    316.08 o 
 -11   1  10     4490.81     5049.40    124.18 o 
  -9   1  10      412.48      357.53     23.82 o 
  -7   1  10    15219.87    16271.48    904.91 o 
  -5   1  10     5832.61     5825.58     89.53 o 
  -3   1  10     1892.27     2023.40    185.10 o 
  -1   1  10    66578.27    69942.57    359.68 o 
   1   1  10     4642.41     3895.95     99.00 o 
   3   1  10      392.32      501.64     41.37 o 
   5   1  10    15695.17    14645.56    164.19 o 
   7   1  10     5265.35     4995.63     73.24 o 
   9   1  10     3510.32     3589.79     65.55 o 
  11   1  10    15760.62    15718.49    331.65 o 
  13   1  10     2062.07     2084.34     72.23 o 
  15   1  10      195.23      192.52     21.45 o 
  17   1  10     5272.33     5554.16    240.83 o 
  19   1  10     2112.53     2231.33    120.64 o 
 -26   2  10     3640.56     3853.36     88.79 o 
 -24   2  10       13.49       32.28     15.06 o 
 -22   2  10     1579.98     1690.98     88.27 o 
 -20   2  10     2972.86     3020.79    129.15 o 
 -18   2  10     4842.96     4724.94    164.46 o 
 -16   2  10       46.32       78.29     12.17 o 
 -14   2  10    10761.39    11142.50    424.35 o 
 -12   2  10     6199.00     6224.16    197.21 o 
 -10   2  10      204.83      444.26     36.44 o 
  -8   2  10    18034.31    18734.68    224.56 o 
  -6   2  10     7762.95     7071.13    130.85 o 
  -4   2  10     6085.57     5894.84    117.30 o 
  -2   2  10    10554.82     9868.59    149.37 o 
   0   2  10     2366.78     2118.55     49.57 o 
   2   2  10      281.79      369.74     21.93 o 
   4   2  10     2161.04     2030.10     86.90 o 
   6   2  10    10029.38     9519.73    111.47 o 
   8   2  10      650.02      691.15     24.86 o 
  10   2  10     4443.17     4647.14    135.07 o 
  12   2  10     2842.71     3109.94    100.77 o 
  14   2  10      723.02      779.68     42.16 o 
  16   2  10     2378.44     2716.09    212.12 o 
  18   2  10     5191.73     6070.12    512.49 o 
 -25   3  10      311.44      354.70     29.55 o 
 -23   3  10      449.55      539.51     45.26 o 
 -21   3  10     2166.95     2249.25    104.28 o 
 -19   3  10     2023.37     2144.10    107.60 o 
 -17   3  10      251.53      248.16     26.73 o 
 -15   3  10      666.19      734.23     30.90 o 
 -13   3  10     3409.82     3096.89     84.28 o 
 -11   3  10     3700.48     3947.67     72.49 o 
  -9   3  10        6.66       15.26      9.21 o 
  -7   3  10     1072.66      929.97     49.70 o 
  -5   3  10      211.81      147.88     20.32 o 
  -3   3  10     1587.03     1665.10     64.54 o 
  -1   3  10       17.95       23.50      9.20 o 
   1   3  10       48.34       84.48     14.82 o 
   3   3  10       45.05       44.86      8.48 o 
   5   3  10     3553.91     3633.34     84.63 o 
   7   3  10     2958.05     2768.38     64.64 o 
   9   3  10     6643.36     6668.09    126.78 o 
  11   3  10      233.03      269.57     26.08 o 
  13   3  10     2194.65     2291.22     70.24 o 
  15   3  10      328.84      358.08     38.13 o 
  17   3  10      847.36      847.54     48.84 o 
 -24   4  10      303.78      272.48     25.07 o 
 -22   4  10      119.93      159.17     25.41 o 
 -20   4  10        6.34       30.92     11.64 o 
 -18   4  10      108.20       93.07     18.04 o 
 -16   4  10        2.06        3.69     12.43 o 
 -14   4  10        2.65       10.15     11.31 o 
 -12   4  10       91.42      114.38     10.93 o 
 -10   4  10       42.47       43.53      8.91 o 
  -8   4  10      344.32      378.24     28.31 o 
  -6   4  10      242.98      241.94     22.31 o 
  -4   4  10       90.36      108.90     14.94 o 
  -2   4  10     3917.21     4048.23     99.36 o 
   0   4  10       26.24       44.13      9.27 o 
   2   4  10      382.40      403.08     25.31 o 
   4   4  10        2.81       14.18     13.50 o 
   6   4  10      457.28      429.90     49.32 o 
   8   4  10     1657.50     1684.26     64.34 o 
  10   4  10       18.38       50.86     13.26 o 
  12   4  10      349.31      390.83     36.62 o 
  14   4  10       39.88       50.70     15.11 o 
  16   4  10      525.00      476.79     81.71 o 
  18   4  10      130.95       93.52     14.31 o 
 -23   5  10       14.12       32.23      8.81 o 
 -21   5  10      293.13      294.79     20.40 o 
 -19   5  10      249.02      240.79     22.23 o 
 -17   5  10       19.27       37.43     12.73 o 
 -15   5  10      340.07      332.05     29.21 o 
 -13   5  10     1280.83     1357.38     56.86 o 
 -11   5  10     5819.94     5711.69    197.12 o 
  -9   5  10       65.10       67.92     11.31 o 
  -7   5  10      814.12      898.46     43.96 o 
  -5   5  10      209.93      219.17     22.13 o 
  -3   5  10      336.58      324.43     21.36 o 
  -1   5  10      353.06      405.74     23.52 o 
   1   5  10     3756.15     3762.25     80.34 o 
   3   5  10     2751.57     2846.98    116.09 o 
   5   5  10     1639.30     1660.75     90.15 o 
   7   5  10      263.87      293.93     26.67 o 
   9   5  10     1853.52     1800.43     92.77 o 
  11   5  10     2742.07     2735.71    107.14 o 
  13   5  10      546.31      544.68    100.12 o 
  15   5  10      153.26      109.59     20.38 o 
 -20   6  10       91.71       63.61     15.27 o 
 -18   6  10     1490.35     1478.53     78.77 o 
 -16   6  10        1.20       22.26     18.91 o 
 -14   6  10     2600.28     2687.55    129.35 o 
 -12   6  10     2951.41     3187.67    145.23 o 
 -10   6  10     1104.08     1235.72     92.33 o 
  -8   6  10    10237.31    10368.57    288.38 o 
  -6   6  10     3145.21     3274.79    125.53 o 
  -4   6  10      329.99      318.29     29.53 o 
  -2   6  10      954.10      967.74     49.63 o 
   0   6  10     2078.13     2136.58     99.10 o 
   2   6  10      190.44      188.44     32.03 o 
   4   6  10     6262.96     5998.38    167.63 o 
   6   6  10     1784.29     1874.04     93.83 o 
   8   6  10     2354.90     2397.98    205.87 o 
  10   6  10     1189.40     1133.50    134.23 o 
  12   6  10     1869.75     1776.37    281.42 o 
  14   6  10      111.58       84.71     18.34 o 
 -19   7  10     1904.25     1691.05     59.62 o 
 -17   7  10     1202.69     1247.02     64.60 o 
 -15   7  10     1083.43     1154.16     44.30 o 
 -13   7  10     3504.73     3613.06    130.13 o 
 -11   7  10     2013.18     2046.40     63.82 o 
  -9   7  10      372.81      409.34     30.22 o 
  -7   7  10     1463.29     1422.01     61.09 o 
  -5   7  10     1307.32     1296.28     55.53 o 
  -3   7  10      720.27      645.95     51.90 o 
  -1   7  10     6162.00     5897.86    155.86 o 
   1   7  10     7266.15     7088.97    170.22 o 
   3   7  10     1649.47     1590.06     80.74 o 
   5   7  10     1433.24     1471.11     76.08 o 
   7   7  10     1533.50     1677.90     77.53 o 
   9   7  10     2071.20     2124.21     59.03 o 
  11   7  10     2031.18     1926.10     80.52 o 
 -16   8  10      211.19      217.24     21.37 o 
 -14   8  10     1056.67     1132.65     56.45 o 
 -12   8  10     4389.43     4438.96    121.97 o 
 -10   8  10       15.91       31.86      8.99 o 
  -8   8  10     5788.60     5573.21    143.17 o 
  -6   8  10     2153.73     2031.72     75.14 o 
  -4   8  10       14.12       28.07     12.24 o 
  -2   8  10     5331.51     4847.81    120.25 o 
   0   8  10     1208.25     1298.38     62.51 o 
   2   8  10       94.08      110.33     19.84 o 
   4   8  10     5614.34     5391.54    120.14 o 
   6   8  10     2951.40     2877.56     80.99 o 
   8   8  10      307.70      244.24     20.83 o 
  -7   9  10     2734.64     2943.28     83.17 o 
  -5   9  10      894.68      953.06     52.16 o 
  -3   9  10      754.22      682.49     47.01 o 
  -1   9  10     4412.01     4139.74    113.23 o 
   1   9  10     1201.61     1025.79     54.38 o 
 -25   1  11      470.65      473.60     33.91 o 
 -23   1  11     2055.45     2042.66     52.98 o 
 -21   1  11     1032.83     1032.80     42.98 o 
 -19   1  11     2169.97     2093.12     64.98 o 
 -17   1  11      263.73      522.12     36.98 o 
 -15   1  11      778.96      808.79     32.63 o 
 -13   1  11      387.27      392.67     22.95 o 
 -11   1  11        1.29        9.18     10.50 o 
  -9   1  11      910.44      868.38     37.88 o 
  -7   1  11     2690.98     2704.87     65.05 o 
  -5   1  11     2640.84     2618.91     91.09 o 
  -3   1  11      290.86      296.68     16.04 o 
  -1   1  11     2685.01     2475.31     55.37 o 
   1   1  11     6072.33     6200.06     92.41 o 
   3   1  11      215.85      251.38     30.47 o 
   5   1  11      332.27      311.30     16.32 o 
   7   1  11     3640.05     3743.33    109.81 o 
   9   1  11      144.29      133.78     20.17 o 
  11   1  11      323.13      373.75     32.53 o 
  13   1  11     1331.01     1348.63     56.66 o 
  15   1  11       80.65       86.28     14.37 o 
  17   1  11      690.79      700.94     32.12 o 
  19   1  11        3.61       15.77      6.54 o 
 -26   2  11      722.71      764.57     37.12 o 
 -24   2  11     1786.75     1944.83     75.27 o 
 -22   2  11       24.11       41.03     18.52 o 
 -20   2  11       69.32      145.16     29.56 o 
 -18   2  11     5112.68     5350.96    163.41 o 
 -16   2  11        2.40       21.71     17.67 o 
 -14   2  11     2860.08     2973.44    151.94 o 
 -12   2  11     8524.32     8517.35    168.03 o 
 -10   2  11       85.64      119.54     15.03 o 
  -8   2  11     7320.14     7303.86    149.08 o 
  -6   2  11     8899.24     9133.11    162.69 o 
  -4   2  11     4682.71     4698.23    114.43 o 
  -2   2  11    13001.87    12848.73    184.42 o 
   0   2  11     7241.60     7471.42    139.21 o 
   2   2  11      304.96      334.52     28.27 o 
   4   2  11     4254.52     3931.40     69.94 o 
   6   2  11     1529.06     1449.52     39.28 o 
   8   2  11       87.74      104.30     13.34 o 
  10   2  11      942.65     1013.93     70.16 o 
  12   2  11     3617.99     3962.10    194.11 o 
  14   2  11       22.92       32.13     10.14 o 
  16   2  11     6061.64     7021.42    570.33 o 
  18   2  11     6186.72     4444.69   1512.69 o 
 -25   3  11     4269.87     4396.34     93.19 o 
 -23   3  11      615.48      613.57     44.62 o 
 -21   3  11     4332.90     4686.22    138.89 o 
 -19   3  11     8994.09     9130.12    207.88 o 
 -17   3  11     1201.10     1180.07     53.48 o 
 -15   3  11     3182.04     3091.06    106.97 o 
 -13   3  11    11840.94    11125.04    289.31 o 
 -11   3  11     1343.20     1298.87     53.59 o 
  -9   3  11     3407.07     3294.15     64.76 o 
  -7   3  11     5341.92     5083.33    152.42 o 
  -5   3  11     2618.42     2689.43    109.99 o 
  -3   3  11       26.46       23.26     14.20 o 
  -1   3  11    13112.16    12534.09    272.46 o 
   1   3  11     7517.13     7583.29     90.64 o 
   3   3  11      369.79      421.56     40.64 o 
   5   3  11     9654.51     9062.72    334.33 o 
   7   3  11     6880.54     6684.75    126.27 o 
   9   3  11      443.65      472.82     43.18 o 
  11   3  11    10161.05    10612.58    212.15 o 
  13   3  11     6188.58     6382.55    168.03 o 
  15   3  11       87.51       70.00     17.16 o 
  17   3  11     5706.84     4683.98   1268.48 o 
 -24   4  11     2841.88     2870.94     71.72 o 
 -22   4  11      997.15      952.67     51.98 o 
 -20   4  11     5759.04     5727.68    211.15 o 
 -18   4  11     5693.31     5800.80    112.49 o 
 -16   4  11       30.07       42.47     13.75 o 
 -14   4  11     4027.84     4214.96    101.62 o 
 -12   4  11    20360.67    20096.93    216.43 o 
 -10   4  11     1905.38     2063.84     52.67 o 
  -8   4  11    12483.71    12871.40    307.61 o 
  -6   4  11    13752.40    14275.49    299.63 o 
  -4   4  11      123.69      332.47     56.29 o 
  -2   4  11    11083.58    10635.15    133.20 o 
   0   4  11    12547.72    12047.09    141.00 o 
   2   4  11       38.16       32.39     14.94 o 
   4   4  11     9371.47     9231.94    456.36 o 
   6   4  11    19656.57    19108.81    604.79 o 
   8   4  11     1776.56     1806.27     90.39 o 
  10   4  11     2518.70     2499.70     74.10 o 
  12   4  11     2329.58     2550.33     83.20 o 
  14   4  11     1314.42     1389.61     62.43 o 
  16   4  11      307.06      231.74     53.50 o 
 -23   5  11       17.10       18.22      6.68 o 
 -21   5  11     2124.14     1916.78     71.72 o 
 -19   5  11     8850.09     8804.49    118.42 o 
 -17   5  11      422.88      445.81     30.31 o 
 -15   5  11     3557.58     3429.05     85.49 o 
 -13   5  11    10366.67    10030.86    197.41 o 
 -11   5  11     3702.00     3664.65    153.93 o 
  -9   5  11     4983.87     4861.77    176.48 o 
  -7   5  11    10929.68    11561.37    269.11 o 
  -5   5  11      563.40      569.67     38.05 o 
  -3   5  11       50.88       48.17     13.40 o 
  -1   5  11    11626.69    11887.54    225.74 o 
   1   5  11     1967.92     2086.22     97.98 o 
   3   5  11        8.92       61.00     20.57 o 
   5   5  11    12543.83    12719.46    170.83 o 
   7   5  11     1453.41     1491.36     56.84 o 
   9   5  11      600.88      590.77     59.91 o 
  11   5  11    15685.12    15871.13    697.78 o 
  13   5  11     1324.49     1006.16     61.66 o 
  15   5  11       41.11       16.27      8.74 o 
 -20   6  11     1781.65     1466.10     58.07 o 
 -18   6  11     2081.25     2227.10     89.47 o 
 -16   6  11      120.96      107.08     25.90 o 
 -14   6  11     3231.10     3486.91    138.53 o 
 -12   6  11     5096.85     5367.93    179.73 o 
 -10   6  11      161.27      165.62     35.68 o 
  -8   6  11     7961.65     8181.99    183.88 o 
  -6   6  11     6855.85     7022.58    160.39 o 
  -4   6  11      175.92      168.76     24.71 o 
  -2   6  11     2978.19     3081.96    116.76 o 
   0   6  11    14299.19    14378.98    255.90 o 
   2   6  11        1.94       41.52     17.92 o 
   4   6  11     3454.02     3596.97    127.49 o 
   6   6  11     1659.57     1751.43     87.70 o 
   8   6  11      825.45      838.00     98.61 o 
  10   6  11     1793.04     1736.37    248.58 o 
  12   6  11     2263.89     1712.67     74.73 o 
 -17   7  11      681.20      671.90     43.84 o 
 -15   7  11     3037.84     3049.67     63.97 o 
 -13   7  11     1192.12     1327.10     46.34 o 
 -11   7  11     1015.09     1064.98     44.71 o 
  -9   7  11     3495.79     3454.86     82.89 o 
  -7   7  11     3570.19     3722.04     87.90 o 
  -5   7  11      452.03      481.38     32.59 o 
  -3   7  11      705.15      662.55     51.71 o 
  -1   7  11     4241.56     4155.38    127.85 o 
   1   7  11     2488.84     2659.03    101.55 o 
   3   7  11      337.01      299.02     35.34 o 
   5   7  11     1465.49     1601.51     75.13 o 
   7   7  11     1422.33     1394.20     65.24 o 
   9   7  11      305.86      330.06     28.27 o 
 -14   8  11      244.47      257.92     25.03 o 
 -12   8  11      136.86      152.89     22.26 o 
 -10   8  11       11.17        8.66      6.32 o 
  -8   8  11      669.81      696.92     40.18 o 
  -6   8  11      200.93      205.30     23.80 o 
  -4   8  11      381.09      399.66     33.00 o 
  -2   8  11      322.81      320.17     30.56 o 
   0   8  11      781.65      869.56     48.72 o 
   2   8  11        4.58       17.27      9.41 o 
   4   8  11      860.95      743.85    145.32 o 
   6   8  11       82.27       96.68     14.12 o 
  -7   9  11      158.41      190.93     19.54 o 
  -5   9  11       15.12       25.50     10.08 o 
  -3   9  11       79.94       67.23     14.65 o 
  -1   9  11       45.50       53.48     13.65 o 
 -24   0  12      490.97      514.84     34.13 o 
 -22   0  12     1321.48     1200.58     60.60 o 
 -20   0  12    19277.44    18393.89    256.96 o 
 -18   0  12    13424.05    12975.21    225.26 o 
 -16   0  12     4222.65     4168.73    128.79 o 
 -14   0  12    15232.40    15432.98    366.98 o 
 -12   0  12     2116.02     2053.27     69.91 o 
 -10   0  12     4835.36     4902.04    197.65 o 
  -8   0  12    10499.28    10660.52    191.18 o 
  -6   0  12    28699.31    29388.52    313.15 o 
  -4   0  12      736.45      748.91     48.93 o 
  -2   0  12     1903.66     1697.55     70.82 o 
   0   0  12    15879.07    15452.51    199.82 o 
   2   0  12        2.38       28.67      8.95 o 
   4   0  12    12651.71    11392.67   1083.64 o 
   6   0  12    13097.24    12421.34    341.20 o 
   8   0  12      106.58      387.31     47.28 o 
  10   0  12    12924.98    13386.91    267.86 o 
  12   0  12     8703.32     9191.24    213.43 o 
  14   0  12      148.71      146.90     25.45 o 
  16   0  12     1276.52     1330.31     62.22 o 
  18   0  12     7324.17     7748.33    110.86 o 
 -25   1  12     2871.13     2968.44     77.18 o 
 -23   1  12       24.22       44.59     15.52 o 
 -21   1  12       51.57       68.67     12.25 o 
 -19   1  12     2328.99     2324.53     65.94 o 
 -17   1  12       76.57       87.08     15.24 o 
 -15   1  12    11053.49    11322.86    120.10 o 
 -13   1  12    13729.97    14370.01    133.95 o 
 -11   1  12     3405.31     3793.98     89.33 o 
  -9   1  12     6548.34     7094.38    220.69 o 
  -7   1  12    23341.60    23335.59    474.81 o 
  -5   1  12     1722.90     1622.22     50.74 o 
  -3   1  12    13566.77    12843.92    137.73 o 
  -1   1  12    15580.95    15783.40    229.71 o 
   1   1  12     5562.08     4879.43    193.27 o 
   3   1  12     7327.28     6956.19    119.32 o 
   5   1  12    10924.35    10056.15    184.88 o 
   7   1  12     2858.88     3094.49    109.79 o 
   9   1  12     2750.49     2929.99    107.55 o 
  11   1  12     6912.52     7365.89    301.73 o 
  13   1  12     5692.89     6174.58    166.79 o 
  15   1  12      705.34      790.19     76.66 o 
  17   1  12     5133.98     5436.49    175.89 o 
 -26   2  12     2015.47     1969.24     53.98 o 
 -24   2  12      480.51      514.55     36.76 o 
 -22   2  12     2013.80     2228.86     87.85 o 
 -20   2  12     6265.19     6733.08    165.81 o 
 -18   2  12     3428.60     3487.81    124.86 o 
 -16   2  12     1569.48     1642.37     56.89 o 
 -14   2  12     3578.38     3651.85     84.05 o 
 -12   2  12     2262.83     2241.38     57.04 o 
 -10   2  12     1965.23     2091.89     51.77 o 
  -8   2  12     6152.84     6175.40    147.11 o 
  -6   2  12    10417.09    10119.15    131.25 o 
  -4   2  12     1410.88     1377.15     65.56 o 
  -2   2  12     6469.71     6487.00    110.81 o 
   0   2  12    11089.28    11088.62    108.72 o 
   2   2  12       68.60       65.96     10.54 o 
   4   2  12     9944.99     9780.06    132.11 o 
   6   2  12    12342.42    11738.50    257.44 o 
   8   2  12        0.69       14.76      9.63 o 
  10   2  12     3927.47     5510.06    707.31 o 
  12   2  12     4522.28     5189.91    416.66 o 
  14   2  12       39.30       47.36     10.25 o 
  16   2  12     1604.53     1734.98     68.96 o 
 -25   3  12     1072.84     1154.17     43.85 o 
 -23   3  12      700.71      779.05     46.10 o 
 -21   3  12     4706.50     4818.22    130.39 o 
 -19   3  12     9159.92     9293.56    196.06 o 
 -17   3  12      289.14      259.42     34.47 o 
 -15   3  12     1973.59     1861.83     65.29 o 
 -13   3  12     2889.91     2892.43    164.26 o 
 -11   3  12      891.14     1054.71     32.77 o 
  -9   3  12      665.06      706.35     36.00 o 
  -7   3  12     3463.22     3578.40     68.96 o 
  -5   3  12     1536.70     1506.21     44.32 o 
  -3   3  12    17631.65    17987.79    624.02 o 
  -1   3  12      364.08      364.50     21.21 o 
   1   3  12     2128.59     2126.60     67.35 o 
   3   3  12      377.25      393.13     40.70 o 
   5   3  12     1338.97     1310.63     56.41 o 
   7   3  12    10453.50    10860.65    293.92 o 
   9   3  12      961.84      972.87     47.29 o 
  11   3  12      782.90      839.59     40.57 o 
  13   3  12     2066.11     2177.68     91.45 o 
  15   3  12      278.11      328.31     30.40 o 
 -24   4  12       26.54       24.31      8.18 o 
 -22   4  12        0.58        8.03      8.70 o 
 -20   4  12       27.67       38.06     15.39 o 
 -18   4  12      305.60      294.64     25.03 o 
 -16   4  12      654.80      830.21    177.76 o 
 -14   4  12       12.80       31.22     16.65 o 
 -12   4  12      866.92      978.09     47.80 o 
 -10   4  12       37.77       33.22     12.11 o 
  -8   4  12      215.20      213.21     17.58 o 
  -6   4  12     4229.71     4329.61    131.19 o 
  -4   4  12       41.56       49.60     11.86 o 
  -2   4  12     6173.49     5896.85    139.79 o 
   0   4  12      250.36      260.78     21.60 o 
   2   4  12       79.55       64.88     20.30 o 
   4   4  12      383.18      487.32     34.80 o 
   6   4  12     4695.55     4757.54    107.49 o 
   8   4  12      779.68      737.89     41.74 o 
  10   4  12      342.64      357.45     27.22 o 
  12   4  12      383.67      458.28     37.16 o 
  14   4  12       41.14       46.34     11.08 o 
 -21   5  12      178.63      147.46     14.38 o 
 -19   5  12      157.17      153.28     15.71 o 
 -17   5  12      967.69      933.89     40.27 o 
 -15   5  12       65.61      129.04     39.77 o 
 -13   5  12      706.66      724.32     39.11 o 
 -11   5  12     3398.86     3217.09    140.27 o 
  -9   5  12     1148.16     1213.02     88.00 o 
  -7   5  12      328.51      350.40     48.42 o 
  -5   5  12      591.12      660.65     40.74 o 
  -3   5  12      364.25      351.71     40.17 o 
  -1   5  12     1869.22     1810.11     90.96 o 
   1   5  12        1.75       10.74     12.36 o 
   3   5  12      986.29      999.17     47.85 o 
   5   5  12       17.87       51.88     14.13 o 
   7   5  12       17.45       19.52      9.30 o 
   9   5  12      107.07      105.42     14.25 o 
  11   5  12      382.51      367.01     24.14 o 
  13   5  12     1667.13     1056.77     56.21 o 
 -20   6  12      877.67      769.94     48.01 o 
 -18   6  12     1267.54     1210.64     61.28 o 
 -16   6  12      220.75      232.38     32.31 o 
 -14   6  12      486.46      563.56     53.95 o 
 -12   6  12      402.59      428.84     50.67 o 
 -10   6  12       94.58       97.66     16.96 o 
  -8   6  12     4285.34     4360.97    138.94 o 
  -6   6  12        7.26       18.37     12.98 o 
  -4   6  12       35.60       55.00     17.49 o 
  -2   6  12       37.47       64.53     21.61 o 
   0   6  12     1647.55     1842.58     90.51 o 
   2   6  12      108.90      102.72     23.94 o 
   4   6  12     1287.52     1326.77     74.09 o 
   6   6  12      307.48      297.57     24.13 o 
   8   6  12      575.94      610.17     33.56 o 
  10   6  12     1385.41     1360.56    201.97 o 
 -17   7  12      739.67      696.53     39.74 o 
 -15   7  12     2190.88     2030.89     47.63 o 
 -13   7  12     3048.39     3249.15     67.76 o 
 -11   7  12     3975.31     4053.45     81.40 o 
  -9   7  12      924.48      940.73     41.50 o 
  -7   7  12     3700.74     3735.60    110.77 o 
  -5   7  12      118.18      122.13     23.00 o 
  -3   7  12     1650.22     1674.56     77.96 o 
  -1   7  12     1485.06     1618.10     76.06 o 
   1   7  12     1977.01     2008.94     83.85 o 
   3   7  12     3847.28     3985.29    114.25 o 
   5   7  12       41.36       53.43     14.29 o 
   7   7  12      614.57      710.00     41.61 o 
   9   7  12      265.80      246.86     20.92 o 
 -10   8  12      119.08      122.91     14.87 o 
  -8   8  12     4510.63     4192.43     90.58 o 
  -6   8  12     2784.10     2984.14     80.38 o 
  -4   8  12      396.02      389.67     30.67 o 
  -2   8  12     1951.62     1941.37     67.27 o 
   0   8  12     3698.26     3830.82     92.77 o 
   2   8  12       91.74       99.76     15.68 o 
   4   8  12     3117.32     3250.85     73.97 o 
 -25   1  13        6.62       12.99      8.35 o 
 -23   1  13       21.07       28.34      6.82 o 
 -21   1  13      112.07      104.96     14.59 o 
 -19   1  13        6.67        7.94      8.12 o 
 -17   1  13      104.50      126.47     16.96 o 
 -15   1  13     2373.38     2431.82     69.40 o 
 -13   1  13     3731.34     4011.39     96.10 o 
 -11   1  13      241.04      296.84     20.51 o 
  -9   1  13     4258.64     4726.86     96.57 o 
  -7   1  13     1572.98     1848.54     73.73 o 
  -5   1  13      191.31      222.99     21.66 o 
  -3   1  13     9676.80    10224.35    138.92 o 
  -1   1  13     3529.91     3711.94    108.01 o 
   1   1  13      632.84      551.14     27.62 o 
   3   1  13     2062.39     1932.97     85.75 o 
   5   1  13     1241.96     1337.90     91.93 o 
   7   1  13      521.68      508.52     39.66 o 
   9   1  13      272.79      265.37     27.68 o 
  11   1  13      506.47      552.17     36.37 o 
  13   1  13      535.46      595.39     33.61 o 
  15   1  13       97.48       95.94     20.36 o 
 -24   2  13     1183.17     1221.57     51.76 o 
 -22   2  13     3931.25     3903.27    108.94 o 
 -20   2  13     4941.49     5256.65    138.96 o 
 -18   2  13      661.93      781.85     57.89 o 
 -16   2  13      413.83      391.78     28.20 o 
 -14   2  13     5862.28     6087.58    267.07 o 
 -12   2  13     3575.19     3861.68    232.04 o 
 -10   2  13       63.54       79.26     11.90 o 
  -8   2  13     2965.71     2863.56    100.99 o 
  -6   2  13      365.28      352.77     26.20 o 
  -4   2  13     1276.99     1237.57     47.68 o 
  -2   2  13       40.49       99.29     10.31 o 
   0   2  13       20.80       18.91      7.18 o 
   2   2  13      186.55      204.38     30.38 o 
   4   2  13     9715.22     7939.62    183.23 o 
   6   2  13     6313.32     6452.77    191.40 o 
   8   2  13     2122.18     2482.09    207.70 o 
  10   2  13     5483.97     6517.73    580.32 o 
  12   2  13     2572.69     3095.62    285.35 o 
  14   2  13      142.41      148.77     22.42 o 
  16   2  13     5874.88     6100.11    105.69 o 
 -25   3  13     3809.78     3711.10     70.95 o 
 -23   3  13      391.29      416.66     31.42 o 
 -21   3  13     3133.99     3367.98    102.08 o 
 -19   3  13     2828.35     2955.72    104.43 o 
 -17   3  13       43.31       90.84     16.16 o 
 -15   3  13     2289.08     2351.12     71.21 o 
 -13   3  13    15633.14    15310.02    578.96 o 
 -11   3  13      188.16      208.33     22.96 o 
  -9   3  13     5602.95     5666.79     88.52 o 
  -7   3  13     9217.24     9296.28    113.79 o 
  -5   3  13       31.19       24.26      7.74 o 
  -3   3  13    14218.68    14724.63    211.86 o 
  -1   3  13    12457.10    12273.61    144.42 o 
   1   3  13     1405.19     1503.60     58.28 o 
   3   3  13     3277.44     3382.22    115.74 o 
   5   3  13     4972.56     5116.09    108.12 o 
   7   3  13      169.68      220.91     23.54 o 
   9   3  13     2112.81     2106.94     64.40 o 
  11   3  13     2995.40     3178.52    116.48 o 
  13   3  13     1312.79     1365.53     65.81 o 
  15   3  13      222.79      357.62     26.13 o 
 -22   4  13       60.70       76.87     14.15 o 
 -20   4  13     5194.87     5450.97    120.53 o 
 -18   4  13      668.87      716.42     35.24 o 
 -16   4  13      109.40      143.85     18.47 o 
 -14   4  13     7138.07     6813.20    120.00 o 
 -12   4  13      206.35      271.36     25.62 o 
 -10   4  13     4883.69     4784.61    103.47 o 
  -8   4  13    11096.45    10871.10    173.66 o 
  -6   4  13     8412.60     8581.87    222.39 o 
  -4   4  13       67.44       66.61     18.85 o 
  -2   4  13    18263.47    19730.01   1508.84 o 
   0   4  13     7799.08     7991.80    183.82 o 
   2   4  13       61.18       85.97     22.55 o 
   4   4  13     8993.24     8859.54    163.36 o 
   6   4  13     7545.95     7834.97    202.91 o 
   8   4  13     2181.38     2201.64     69.41 o 
  10   4  13     4507.65     4538.08    259.18 o 
  12   4  13     4874.14     4861.32    109.48 o 
  14   4  13     1048.15      578.82     37.10 o 
 -21   5  13     2773.75     2477.79     58.08 o 
 -19   5  13     5152.37     4965.60     75.12 o 
 -17   5  13      636.19      620.07     30.90 o 
 -15   5  13     1492.08     1560.37     52.59 o 
 -13   5  13     9032.93     8878.40    279.43 o 
 -11   5  13      726.73      830.36     69.98 o 
  -9   5  13       44.55       96.52     29.30 o 
  -7   5  13     7032.22     7433.68    173.38 o 
  -5   5  13       44.58       54.23     17.30 o 
  -3   5  13      612.95      606.59     51.74 o 
  -1   5  13     9488.08     9805.94    206.10 o 
   1   5  13       67.50       72.76     20.72 o 
   3   5  13     1606.53     1611.98     58.60 o 
   5   5  13     4456.50     4707.57     96.72 o 
   7   5  13      139.66      137.18     16.69 o 
   9   5  13     1204.63     1136.81     65.55 o 
  11   5  13     7908.05     5629.78    130.20 o 
 -18   6  13      200.69      208.12     18.41 o 
 -16   6  13       36.19       45.24      9.71 o 
 -14   6  13     4644.11     5008.44     89.95 o 
 -12   6  13     2649.03     2670.32     70.64 o 
 -10   6  13      327.63      300.30     25.96 o 
  -8   6  13     5191.99     5557.45    108.17 o 
  -6   6  13     2317.58     2446.39     95.70 o 
  -4   6  13      244.29      240.90     32.64 o 
  -2   6  13     2779.95     3185.12    114.60 o 
   0   6  13     2747.85     3099.62    112.64 o 
   2   6  13       13.75       28.86     14.93 o 
   4   6  13     7669.09     8443.52    172.38 o 
   6   6  13     1204.70     1357.39     65.85 o 
   8   6  13      361.96      348.01     40.71 o 
 -15   7  13      831.49      855.99     35.28 o 
 -13   7  13      607.10      620.82     27.76 o 
 -11   7  13       70.36       75.39     14.87 o 
  -9   7  13      838.63      854.03     48.43 o 
  -7   7  13     1893.27     2011.18     77.13 o 
  -5   7  13      112.85       95.32     19.33 o 
  -3   7  13        3.59       13.25     10.37 o 
  -1   7  13     2611.59     2711.31     91.69 o 
   1   7  13     1206.31     1266.15     61.96 o 
   3   7  13      685.84      697.60     44.13 o 
   5   7  13     2348.08     2639.86     77.62 o 
   7   7  13     2261.18     2503.43     63.68 o 
 -10   8  13      848.22      813.96     32.01 o 
  -8   8  13        3.98       19.31      7.26 o 
  -6   8  13      123.09       79.82     13.21 o 
  -4   8  13       37.68       23.70      8.68 o 
  -2   8  13        8.94       14.53      7.59 o 
   0   8  13      252.76      261.33     22.26 o 
   2   8  13      183.52      193.52     17.64 o 
 -24   0  14     2653.54     2477.68     64.39 o 
 -22   0  14     1839.02     1795.36     66.40 o 
 -20   0  14     3368.03     3112.07     97.69 o 
 -18   0  14     2394.67     2251.10     89.44 o 
 -16   0  14     1705.49     1630.01     79.89 o 
 -14   0  14     9599.97    10257.32    201.64 o 
 -12   0  14     9447.05     9902.75    208.17 o 
 -10   0  14      328.14      341.98     27.15 o 
  -8   0  14     4569.78     4822.79    198.46 o 
  -6   0  14    12474.97    12817.20    601.35 o 
  -4   0  14     2367.22     2674.54     88.85 o 
  -2   0  14    19763.50    19525.27    470.40 o 
   0   0  14    10463.36     9524.71    136.14 o 
   2   0  14      829.05      586.60     56.81 o 
   4   0  14    20471.83    21057.78    338.61 o 
   6   0  14     2723.61     3054.12    130.29 o 
   8   0  14     1013.20     1043.58     73.56 o 
  10   0  14     9501.04    10450.40    218.46 o 
  12   0  14     6334.90     7220.09    159.15 o 
  14   0  14     1408.62     1572.53     62.32 o 
 -25   1  14     3530.26     3406.84     69.95 o 
 -23   1  14     1365.18     1243.97     48.61 o 
 -21   1  14     7164.03     6909.63     95.89 o 
 -19   1  14    10292.19     9696.56    125.42 o 
 -17   1  14     4286.21     4261.35     88.33 o 
 -15   1  14     4488.20     4412.18     93.40 o 
 -13   1  14     9422.54     9717.23    181.42 o 
 -11   1  14      977.08      989.69     45.21 o 
  -9   1  14     3979.51     4145.97    100.70 o 
  -7   1  14    22109.05    22581.59    215.78 o 
  -5   1  14      121.71      140.84     15.45 o 
  -3   1  14     3819.51     3887.71     74.70 o 
  -1   1  14     2057.15     1822.39     66.01 o 
   1   1  14      898.17      815.66     35.38 o 
   3   1  14      831.13      808.15     46.02 o 
   5   1  14    19083.48    21091.96   1004.03 o 
   7   1  14     2002.13     2355.57    133.81 o 
   9   1  14       21.15       20.45      9.32 o 
  11   1  14     7579.72     8711.58    397.27 o 
  13   1  14      788.10      838.51     35.09 o 
  15   1  14      292.96      291.32     23.78 o 
 -24   2  14     4485.07     4659.65     92.28 o 
 -22   2  14      712.21      725.51     44.36 o 
 -20   2  14     2876.98     2896.20     97.63 o 
 -18   2  14     1736.77     1715.05     81.20 o 
 -16   2  14      753.64      725.01     40.08 o 
 -14   2  14     3243.50     3379.91    131.93 o 
 -12   2  14     2520.09     2734.62    193.37 o 
 -10   2  14      383.04      451.35     46.38 o 
  -8   2  14     3001.49     2904.52     75.62 o 
  -6   2  14     8626.38     8135.62    126.51 o 
  -4   2  14      551.92      544.70     23.26 o 
  -2   2  14     5147.78     4864.25    201.36 o 
   0   2  14     4903.57     4214.16    425.32 o 
   2   2  14     1529.28     1287.87    147.04 o 
   4   2  14     7258.42     7578.47    205.91 o 
   6   2  14     2741.24     2736.66    125.66 o 
   8   2  14      711.76      742.99     63.96 o 
  10   2  14     2768.12     3164.35    119.94 o 
  12   2  14     2796.15     2881.06    100.04 o 
  14   2  14        8.21        7.29      7.32 o 
 -23   3  14     1307.19     1337.48     51.03 o 
 -21   3  14        8.39       21.68     12.55 o 
 -19   3  14       85.54      106.32     21.16 o 
 -17   3  14      721.33      656.64     49.81 o 
 -15   3  14     3479.42     3281.98    120.68 o 
 -13   3  14      791.33      807.27     42.33 o 
 -11   3  14       34.39       52.32     13.41 o 
  -9   3  14     2832.13     3174.39    398.30 o 
  -7   3  14     1502.57     1761.47     76.05 o 
  -5   3  14     5306.14     5632.51    148.47 o 
  -3   3  14     2762.79     2597.21    212.96 o 
  -1   3  14      364.93      391.28     23.97 o 
   1   3  14     1045.80     1069.00     64.05 o 
   3   3  14      512.50      537.04     45.52 o 
   5   3  14      299.60      283.93     25.75 o 
   7   3  14      562.44      585.74     43.75 o 
   9   3  14       15.90       36.55     16.48 o 
  11   3  14     1581.08     1639.33     76.96 o 
  13   3  14      343.09      336.88     27.44 o 
 -22   4  14      199.05      211.26     19.69 o 
 -20   4  14      250.01      216.30     23.72 o 
 -18   4  14      252.65      226.97     19.03 o 
 -16   4  14      106.23       90.89     14.43 o 
 -14   4  14      169.80      145.66     18.22 o 
 -12   4  14      521.13      486.54     33.00 o 
 -10   4  14      145.92      116.14     17.74 o 
  -8   4  14      109.29      105.98     21.37 o 
  -6   4  14      125.10      128.26     24.28 o 
  -4   4  14      450.68      462.52     43.71 o 
  -2   4  14      349.27      357.04     39.26 o 
   0   4  14       89.89       83.56     20.77 o 
   2   4  14      463.87      436.11     43.16 o 
   4   4  14        6.26        4.54     10.34 o 
   6   4  14      470.08      451.37     30.42 o 
   8   4  14      377.88      437.01     29.97 o 
  10   4  14      492.76      391.78     34.35 o 
  12   4  14       40.25       46.97     10.12 o 
 -19   5  14      536.73      518.42     29.53 o 
 -17   5  14       22.87       26.44      7.18 o 
 -15   5  14      758.99      793.06     35.11 o 
 -13   5  14      814.08      843.32     63.66 o 
 -11   5  14     1578.91     1618.76     90.95 o 
  -9   5  14     2575.58     2729.75     98.83 o 
  -7   5  14     1926.39     2015.64     87.07 o 
  -5   5  14      425.27      465.79     43.75 o 
  -3   5  14      484.44      501.92     46.27 o 
  -1   5  14     1404.54     1486.06     78.63 o 
   1   5  14       11.78       19.70      9.35 o 
   3   5  14      633.49      603.78     34.46 o 
   5   5  14        5.76       17.50      8.47 o 
   7   5  14      331.35      338.40     21.92 o 
   9   5  14       49.25       40.71      6.98 o 
  11   5  14     1054.54      770.05     39.25 o 
 -18   6  14      929.36      935.50     35.34 o 
 -16   6  14      335.07      320.05     25.05 o 
 -14   6  14     1769.45     1830.47     50.66 o 
 -12   6  14     2758.04     2831.52     87.59 o 
 -10   6  14        3.54       13.91     12.14 o 
  -8   6  14      435.20      477.76     40.69 o 
  -6   6  14     1522.73     1594.65     75.55 o 
  -4   6  14      159.74      154.24     24.96 o 
  -2   6  14     3638.30     3773.43    116.41 o 
   0   6  14     6105.75     6473.13    148.30 o 
   2   6  14      637.25      640.47     46.96 o 
   4   6  14     1091.37     1166.30     58.55 o 
   6   6  14      717.05      745.79     42.11 o 
   8   6  14      694.82      690.37     33.20 o 
 -15   7  14      603.32      549.59     25.25 o 
 -13   7  14     2823.64     2950.84     69.32 o 
 -11   7  14        2.47        8.83      8.16 o 
  -9   7  14     4133.29     4294.28     99.81 o 
  -7   7  14     2110.99     2233.75     75.61 o 
  -5   7  14      765.01      752.68     45.52 o 
  -3   7  14     1766.56     1845.92     69.61 o 
  -1   7  14     1328.97     1489.43     62.01 o 
   1   7  14       23.27       41.10     12.38 o 
   3   7  14     2247.96     2396.36     70.07 o 
   5   7  14     3436.63     3553.33     73.64 o 
  -6   8  14     1550.51     1508.91     44.18 o 
  -4   8  14        0.78        7.43      5.47 o 
  -2   8  14     3061.29     3084.41     63.92 o 
 -23   1  15      288.83      293.01     24.85 o 
 -21   1  15      512.62      501.24     24.85 o 
 -19   1  15      830.59      853.32     36.46 o 
 -17   1  15     1148.98     1134.03     45.11 o 
 -15   1  15       20.13       15.97      9.39 o 
 -13   1  15     1460.44     1605.71     58.42 o 
 -11   1  15     1897.53     2065.89     68.11 o 
  -9   1  15     1741.36     2293.03    179.65 o 
  -7   1  15      102.97      158.46     21.93 o 
  -5   1  15     2262.90     2417.75     94.73 o 
  -3   1  15     2325.80     2280.20     88.09 o 
  -1   1  15      530.76      546.74     37.61 o 
   1   1  15       11.90        9.55      9.10 o 
   3   1  15     1006.76     1045.68     70.22 o 
   5   1  15      499.08      588.50     58.31 o 
   7   1  15      239.46      266.52     26.34 o 
   9   1  15      464.36      531.92     33.22 o 
  11   1  15      305.94      322.46     22.56 o 
  13   1  15      242.05      271.57     15.76 o 
 -24   2  15     2808.52     2618.15     62.69 o 
 -22   2  15      485.00      483.88     34.24 o 
 -20   2  15     8419.51     8534.43    159.00 o 
 -18   2  15      373.11      362.57     23.82 o 
 -16   2  15      306.13      335.54     25.31 o 
 -14   2  15     1798.41     1863.69     61.05 o 
 -12   2  15     1145.57     1385.90    127.64 o 
 -10   2  15      798.52      918.98     46.49 o 
  -8   2  15     2155.73     2299.63    169.84 o 
  -6   2  15     4385.04     4724.41    118.03 o 
  -4   2  15      552.94      616.79     29.40 o 
  -2   2  15    10110.42    10081.03    872.54 o 
   0   2  15     9216.99     8368.48    813.49 o 
   2   2  15      834.59      808.65     59.89 o 
   4   2  15      449.86      500.97     54.63 o 
   6   2  15    11620.82    12363.06    252.09 o 
   8   2  15      115.33      162.12     29.73 o 
  10   2  15     2593.70     2862.11    103.82 o 
  12   2  15     2025.62     1974.44     70.33 o 
 -23   3  15     1114.57     1164.72     42.81 o 
 -21   3  15     1405.97     1475.35     58.39 o 
 -19   3  15     4129.21     4346.13    112.26 o 
 -17   3  15      767.22      762.99     51.94 o 
 -15   3  15     1660.07     1680.10     79.37 o 
 -13   3  15    10978.72    11313.41    209.09 o 
 -11   3  15     3670.55     4067.38    355.48 o 
  -9   3  15     8059.24     9001.84    509.69 o 
  -7   3  15     7858.49     8086.99    210.66 o 
  -5   3  15     7483.60     7662.13    260.21 o 
  -3   3  15     7760.51     8553.80    329.03 o 
  -1   3  15     5111.74     5535.57    174.09 o 
   1   3  15       33.01       63.86     17.16 o 
   3   3  15     2637.88     2831.68    100.86 o 
   5   3  15     6762.10     7471.99    193.67 o 
   7   3  15     3573.02     3694.90    128.22 o 
   9   3  15     1619.30     1703.64     77.53 o 
  11   3  15     1370.52     1468.27     60.20 o 
 -22   4  15      912.69      768.37     31.04 o 
 -20   4  15     6078.66     5858.42    106.60 o 
 -18   4  15     1074.80     1169.68     54.32 o 
 -16   4  15      510.69      538.07     40.65 o 
 -14   4  15    10829.66    10523.80    183.85 o 
 -12   4  15     7439.26     7304.88    156.77 o 
 -10   4  15     1476.06     1407.36     70.04 o 
  -8   4  15     2044.70     2024.91     65.21 o 
  -6   4  15     2945.84     3218.89    108.75 o 
  -4   4  15     2537.21     2530.70     97.27 o 
  -2   4  15     4828.10     5348.57    141.70 o 
   0   4  15     5973.69     6477.03    154.60 o 
   2   4  15        1.40       10.90      7.64 o 
   4   4  15     5351.45     5867.77    103.43 o 
   6   4  15     3229.06     3505.62    138.23 o 
   8   4  15     1844.18     1803.68     44.87 o 
  10   4  15     7539.21     7149.25    116.86 o 
 -19   5  15     2796.00     3052.35     67.71 o 
 -17   5  15      421.95      366.11     25.10 o 
 -15   5  15     1653.77     1616.17     56.94 o 
 -13   5  15    11173.64    12275.96    186.03 o 
 -11   5  15       49.07       57.19     16.18 o 
  -9   5  15     6247.00     6754.14    148.39 o 
  -7   5  15     8542.82     9101.68    178.02 o 
  -5   5  15     1239.49     1385.38     70.91 o 
  -3   5  15     3266.50     3640.47    114.94 o 
  -1   5  15    10463.47    11137.32    199.30 o 
   1   5  15     1162.83     1219.09     46.49 o 
   3   5  15     2724.91     2775.93    131.12 o 
   5   5  15     5131.83     5371.83    245.99 o 
   7   5  15     3715.10     3681.60    223.71 o 
 -16   6  15      668.92      641.05     31.56 o 
 -14   6  15     1607.33     1762.08     58.85 o 
 -12   6  15     1540.71     1666.59     62.96 o 
 -10   6  15      515.70      524.42     37.70 o 
  -8   6  15     1855.37     2058.04     76.89 o 
  -6   6  15     1589.06     1920.37     76.87 o 
  -4   6  15       15.62       28.21     13.06 o 
  -2   6  15     4648.53     5050.76    122.66 o 
   0   6  15     2775.00     3292.38     95.99 o 
   2   6  15      180.45      184.12     22.83 o 
   4   6  15     2559.17     2940.09     79.10 o 
   6   6  15     2871.39     3006.15     65.83 o 
 -13   7  15     1232.18     1202.89     38.70 o 
 -11   7  15      168.54      155.76     16.72 o 
  -9   7  15      736.22      768.09     38.50 o 
  -7   7  15      620.40      654.73     37.12 o 
  -5   7  15      228.98      266.26     24.59 o 
  -3   7  15      764.76      814.68     41.47 o 
  -1   7  15      776.16      933.08     43.03 o 
   1   7  15      404.41      473.15     28.86 o 
   3   7  15     1107.47     1111.50     37.90 o 
 -22   0  16      122.97      110.53     16.84 o 
 -20   0  16     2069.14     2013.08     71.82 o 
 -18   0  16     1159.32     1176.28     61.03 o 
 -16   0  16     1997.18     1889.33     82.65 o 
 -14   0  16     5808.03     6129.76    156.25 o 
 -12   0  16     2008.52     2098.29     95.22 o 
 -10   0  16      208.26      276.49     37.29 o 
  -8   0  16    23430.95    26618.76    364.67 o 
  -6   0  16     1897.76     2032.69    101.57 o 
  -4   0  16       91.12       71.04     20.60 o 
  -2   0  16     9778.77     9080.19    214.57 o 
   0   0  16     8155.04     8097.25    201.29 o 
   2   0  16       23.23       70.12     26.80 o 
   4   0  16     8877.87     9572.89    219.81 o 
   6   0  16     3505.27     4406.15    139.80 o 
   8   0  16      122.28      119.37     22.74 o 
  10   0  16     4216.63     4780.90    113.52 o 
  12   0  16     4673.59     4914.79     88.40 o 
 -23   1  16       97.93      105.38     14.09 o 
 -21   1  16     2524.49     2408.51    150.61 o 
 -19   1  16    12009.00    11555.08    277.56 o 
 -17   1  16      331.75      317.88     23.75 o 
 -15   1  16     3743.22     3826.16     84.26 o 
 -13   1  16     2934.47     3238.47     81.83 o 
 -11   1  16       93.32       93.12     17.69 o 
  -9   1  16     2044.32     2284.07    154.22 o 
  -7   1  16    20539.72    22857.72    237.29 o 
  -5   1  16      213.33      234.85     24.89 o 
  -3   1  16      994.28     1043.85     50.95 o 
  -1   1  16    14206.17    13895.37    557.31 o 
   1   1  16      874.95      773.79     44.63 o 
   3   1  16     2598.03     2850.57     84.31 o 
   5   1  16     5410.67     6391.48    144.66 o 
   7   1  16      997.55     1212.23     55.00 o 
   9   1  16     1645.30     1907.82     57.30 o 
  11   1  16     5952.12     6191.07     75.60 o 
 -22   2  16       88.78      100.58     15.50 o 
 -20   2  16     3635.33     3778.81     98.56 o 
 -18   2  16     1103.93     1092.28     38.83 o 
 -16   2  16     2137.91     2083.18     58.98 o 
 -14   2  16     5250.25     5855.75    197.32 o 
 -12   2  16     1579.54     1756.75     96.93 o 
 -10   2  16       55.79       86.01     20.08 o 
  -8   2  16     8867.76     9524.82    129.81 o 
  -6   2  16     1247.32     1403.43     42.97 o 
  -4   2  16     1434.86     1379.40    134.37 o 
  -2   2  16     3145.24     3057.38    283.34 o 
   0   2  16     3314.52     3249.24    339.45 o 
   2   2  16      264.04      290.96     41.45 o 
   4   2  16     4001.24     4390.54    148.18 o 
   6   2  16     5186.74     5788.16    162.38 o 
   8   2  16       74.56       77.21     19.57 o 
  10   2  16     4181.83     4637.02    111.03 o 
  12   2  16     1973.76     1831.48     52.62 o 
 -21   3  16      822.44      815.17     39.75 o 
 -19   3  16      287.79      321.66     29.35 o 
 -17   3  16        2.58       20.53     11.97 o 
 -15   3  16      858.40      838.66     53.87 o 
 -13   3  16     1733.51     1840.43     82.41 o 
 -11   3  16     1865.54     1952.54     66.94 o 
  -9   3  16     2290.39     2466.57     55.56 o 
  -7   3  16     2466.02     2587.30     91.95 o 
  -5   3  16      250.04      291.48     20.04 o 
  -3   3  16      290.44      332.58     26.54 o 
  -1   3  16     2395.32     2401.45    307.36 o 
   1   3  16      322.79      308.43     30.36 o 
   3   3  16     2666.29     2903.50    117.41 o 
   5   3  16     6007.03     6293.19    167.11 o 
   7   3  16       76.74      117.59     22.54 o 
   9   3  16     1226.34     1313.63     58.87 o 
  11   3  16      321.57      263.63     20.03 o 
 -20   4  16     2111.91     1913.20     53.44 o 
 -18   4  16       18.45       23.54     10.32 o 
 -16   4  16      293.88      277.82     27.52 o 
 -14   4  16      830.29      824.00     48.82 o 
 -12   4  16        6.11       61.78     16.58 o 
 -10   4  16      735.63      773.24     41.17 o 
  -8   4  16      928.99      899.04     53.33 o 
  -6   4  16        1.12       10.45     10.58 o 
  -4   4  16      898.13      914.91     56.09 o 
  -2   4  16      179.67      177.65     26.19 o 
   0   4  16      785.85      883.84     52.19 o 
   2   4  16        6.20       15.30      7.83 o 
   4   4  16       30.86       26.27      7.44 o 
   6   4  16      691.75      728.06     46.98 o 
   8   4  16       87.15       66.73     12.72 o 
 -19   5  16      245.49      206.61     15.76 o 
 -17   5  16      150.36      170.72     17.45 o 
 -15   5  16       17.65       34.96     10.31 o 
 -13   5  16      284.33      307.65     28.14 o 
 -11   5  16        0.12        2.37      8.63 o 
  -9   5  16       81.12       90.33     18.54 o 
  -7   5  16      644.66      665.17     45.37 o 
  -5   5  16        0.04        7.05      9.88 o 
  -3   5  16      205.58      203.66     27.14 o 
  -1   5  16      135.38      158.41     27.91 o 
   1   5  16      146.27      155.33     15.73 o 
   3   5  16      329.97      352.95     20.73 o 
   5   5  16       33.23       26.26      5.65 o 
 -16   6  16        9.11       19.04      6.08 o 
 -14   6  16      737.66      822.18     35.76 o 
 -12   6  16     2564.39     2500.63     68.32 o 
 -10   6  16        5.68        0.84      7.63 o 
  -8   6  16      641.93      679.99     40.68 o 
  -6   6  16      429.08      492.73     35.67 o 
  -4   6  16       54.00       73.40     15.49 o 
  -2   6  16      928.76     1008.88     48.81 o 
   0   6  16      254.27      252.38     24.15 o 
   2   6  16       89.27       80.35     12.98 o 
  -9   7  16     2021.78     2048.67     52.77 o 
  -7   7  16      452.38      519.27     27.94 o 
  -5   7  16     1160.50     1181.11     42.31 o 
  -3   7  16      875.73      946.11     37.44 o 
  -1   7  16     2059.14     2093.33     51.74 o 
 -21   1  17     1474.95     1322.01     90.39 o 
 -19   1  17      484.10      509.44     25.29 o 
 -17   1  17      355.64      306.94     22.48 o 
 -15   1  17      660.98      687.04     35.14 o 
 -13   1  17      146.67      171.12     19.91 o 
 -11   1  17      594.68      688.97     39.16 o 
  -9   1  17      482.39      526.75     35.71 o 
  -7   1  17       35.64       61.98     16.47 o 
  -5   1  17      976.03     1017.50     69.87 o 
  -3   1  17      577.32      577.87     49.03 o 
  -1   1  17       26.04       28.64     10.54 o 
   1   1  17        3.48       10.98      7.22 o 
   3   1  17      417.55      545.93     34.46 o 
   5   1  17      824.77      950.47     51.94 o 
   7   1  17       23.73       39.08      8.57 o 
   9   1  17     1206.42     1392.78     57.05 o 
 -22   2  17      141.00      124.32     14.52 o 
 -20   2  17       10.73       24.25     12.05 o 
 -18   2  17       66.03       55.61     14.52 o 
 -16   2  17     2839.02     2730.83     74.92 o 
 -14   2  17     3725.06     3765.37     79.57 o 
 -12   2  17      695.82      747.17     38.15 o 
 -10   2  17     4510.58     4830.77     74.34 o 
  -8   2  17     1702.96     1905.63     47.44 o 
  -6   2  17     2203.27     2253.65    102.57 o 
  -4   2  17     2437.53     2250.63    190.91 o 
  -2   2  17     6461.38     6410.73    687.89 o 
   0   2  17     2704.66     2245.76     93.40 o 
   2   2  17     2065.13     2103.45     99.70 o 
   4   2  17      223.33      285.57     36.34 o 
   6   2  17       35.82       40.95     15.14 o 
   8   2  17      106.15      106.06     18.62 o 
  10   2  17      965.96      968.88     38.81 o 
 -21   3  17     2593.85     2414.86     58.81 o 
 -19   3  17     2179.13     2247.22     68.22 o 
 -17   3  17      459.15      398.67     32.69 o 
 -15   3  17     2260.71     2250.83     81.17 o 
 -13   3  17      444.42      481.73     40.58 o 
 -11   3  17       50.43       55.70      9.01 o 
  -9   3  17     2790.53     2860.77     66.23 o 
  -7   3  17     1644.91     1721.28     68.37 o 
  -5   3  17      992.15      986.63     90.24 o 
  -3   3  17      380.20      421.88     45.58 o 
  -1   3  17     4499.78     3995.03    109.44 o 
   1   3  17        8.71       26.12     14.56 o 
   3   3  17     1721.71     1853.59     85.74 o 
   5   3  17     4998.71     5295.89    132.85 o 
   7   3  17     1179.44     1247.94     56.13 o 
   9   3  17     1521.02     1400.78     45.91 o 
 -18   4  17     1739.28     1841.83    131.61 o 
 -16   4  17      283.43      322.77     18.37 o 
 -14   4  17     3341.13     3394.72    200.44 o 
 -12   4  17     5495.76     5545.95    265.73 o 
 -10   4  17       66.20       56.88      9.90 o 
  -8   4  17     3302.84     3107.40    335.95 o 
  -6   4  17       76.97       81.23     16.62 o 
  -4   4  17     2344.72     2427.38     83.59 o 
  -2   4  17     4478.73     4783.99    111.54 o 
   0   4  17     1385.79     1489.95     56.77 o 
   2   4  17      701.64      719.02     29.93 o 
   4   4  17     2271.82     2224.31     78.56 o 
   6   4  17     1771.79     1863.31     59.86 o 
 -17   5  17       32.26       26.84      7.24 o 
 -15   5  17     1502.51     1559.58     50.32 o 
 -13   5  17     1617.24     1796.18     58.86 o 
 -11   5  17      444.52      430.10     30.92 o 
  -9   5  17     4599.70     4674.69    105.34 o 
  -7   5  17     6851.87     7517.35    135.97 o 
  -5   5  17       17.15        5.13      8.31 o 
  -3   5  17     2777.73     2757.63    174.88 o 
  -1   5  17     5437.99     5680.03    171.57 o 
   1   5  17      159.86      155.02     13.04 o 
   3   5  17     1875.88     1702.65     72.21 o 
 -14   6  17     2228.73     2182.14     48.93 o 
 -12   6  17      232.93      273.10     20.39 o 
 -10   6  17        7.10       14.47      7.03 o 
  -8   6  17     1935.13     2100.40     61.65 o 
  -6   6  17     1089.90     1155.90     46.44 o 
  -4   6  17      114.83      106.23     14.74 o 
  -2   6  17     1791.17     1938.82     55.96 o 
   0   6  17     1562.85     1568.40     45.67 o 
 -20   0  18     9148.66     7968.17    118.22 o 
 -18   0  18     3836.08     3748.75     95.61 o 
 -16   0  18     2190.36     2199.22     81.46 o 
 -14   0  18     6891.38     7208.40    158.38 o 
 -12   0  18      442.78      479.55     44.33 o 
 -10   0  18      959.96      906.48     61.47 o 
  -8   0  18    15927.05    15506.00    251.66 o 
  -6   0  18      203.91      197.94     30.99 o 
  -4   0  18      811.24      814.51     60.60 o 
  -2   0  18      702.95      679.26     55.05 o 
   0   0  18     2751.11     3097.15    111.56 o 
   2   0  18       36.91       55.34     16.41 o 
   4   0  18     8349.30     9146.83    168.59 o 
   6   0  18     5139.50     5570.94    115.04 o 
   8   0  18      121.30       74.98     10.89 o 
 -21   1  18      329.41      361.95     24.23 o 
 -19   1  18     1836.97     1629.72     87.95 o 
 -17   1  18       99.36       87.02     12.00 o 
 -15   1  18     3195.88     3248.44     89.17 o 
 -13   1  18     5021.20     5098.48    152.04 o 
 -11   1  18     2720.74     2742.99     89.59 o 
  -9   1  18     2268.95     2327.05     68.19 o 
  -7   1  18     5041.13     5000.76    122.06 o 
  -5   1  18      161.00      160.67     19.56 o 
  -3   1  18     4223.41     4081.82    203.01 o 
  -1   1  18     4350.50     4453.48    198.99 o 
   1   1  18     1830.84     2053.34     90.22 o 
   3   1  18     9538.60    10677.23    170.03 o 
   5   1  18     1377.54     1693.36     45.50 o 
   7   1  18      166.73      163.57     19.88 o 
 -20   2  18     2933.54     2788.43     69.88 o 
 -18   2  18     2312.77     2220.22     70.78 o 
 -16   2  18     1199.40     1075.19    106.54 o 
 -14   2  18     1477.86     1619.75     44.02 o 
 -12   2  18      748.95      743.70     27.71 o 
 -10   2  18     1511.31     1477.21     51.56 o 
  -8   2  18     4334.87     4168.16    129.29 o 
  -6   2  18     1064.16     1025.98     88.17 o 
  -4   2  18      301.56      280.62     24.64 o 
  -2   2  18      642.20      619.90     46.83 o 
   0   2  18     1862.84     1957.71     89.31 o 
   2   2  18      147.97      134.20     24.36 o 
   4   2  18     1402.39     1498.92     69.88 o 
   6   2  18      634.76      721.58     42.33 o 
   8   2  18       15.11       12.62      5.77 o 
 -19   3  18     1034.88      968.80     24.91 o 
 -17   3  18        0.28        2.61      4.40 o 
 -15   3  18       54.77       47.65      8.17 o 
 -13   3  18      130.82      134.42     13.41 o 
 -11   3  18     1655.04     1621.94     47.31 o 
  -9   3  18     1485.58     1554.57     44.62 o 
  -7   3  18     1494.38     1470.41     48.85 o 
  -5   3  18       46.49       38.35     12.81 o 
  -3   3  18     2021.74     1626.93     65.84 o 
  -1   3  18     1435.17     1407.71     73.26 o 
   1   3  18     1475.30     1533.54     74.11 o 
   3   3  18       84.36       84.43     17.61 o 
   5   3  18      780.60      774.58     42.80 o 
 -16   4  18      163.76      138.33     20.64 o 
 -14   4  18      533.70      521.49     55.78 o 
 -12   4  18     2131.83     2047.03    294.80 o 
 -10   4  18       12.74       10.01      8.93 o 
  -8   4  18       73.86       73.19     14.54 o 
  -6   4  18      291.66      295.31     26.40 o 
  -4   4  18       13.36       25.40      9.76 o 
  -2   4  18       10.39       20.50      6.76 o 
   0   4  18        4.43       14.13     10.17 o 
   2   4  18        0.07       10.49      7.80 o 
   4   4  18       31.51       21.00      8.05 o 
 -15   5  18      374.80      359.06     20.29 o 
 -13   5  18        9.58       12.83      6.41 o 
 -11   5  18        3.47       10.95      7.00 o 
  -9   5  18        6.53       11.95      7.60 o 
  -7   5  18      952.38     1027.19     43.52 o 
  -5   5  18      534.46      479.67     30.13 o 
  -3   5  18     3103.17     2754.20    137.54 o 
  -1   5  18      442.09      391.06     17.27 o 
  -8   6  18     1293.84     1181.77     36.22 o 
 -19   1  19       26.52       40.01     10.01 o 
 -17   1  19       85.88       72.88      9.30 o 
 -15   1  19      696.90      637.91     39.85 o 
 -13   1  19      381.00      337.20     22.40 o 
 -11   1  19       38.08       22.54      8.49 o 
  -9   1  19      522.80      464.65     28.31 o 
  -7   1  19      893.38      800.71     37.75 o 
  -5   1  19      126.50      118.40     15.90 o 
  -3   1  19     2247.93     2031.10    103.46 o 
  -1   1  19     2578.36     2542.73     93.36 o 
   1   1  19      513.96      561.95     42.43 o 
   3   1  19       46.78       59.50     13.92 o 
   5   1  19     1858.30     1768.34     57.72 o 
 -18   2  19     2323.34     2121.03     60.99 o 
 -16   2  19       38.95       45.27     25.32 o 
 -14   2  19     3633.27     3122.89    279.42 o 
 -12   2  19     5795.36     5123.29    161.34 o 
 -10   2  19     1309.98     1223.74     42.10 o 
  -8   2  19     1585.41     1445.55     62.79 o 
  -6   2  19     1336.74     1180.29    118.79 o 
  -4   2  19      136.24      111.92     19.57 o 
  -2   2  19      788.54      974.00     58.28 o 
   0   2  19       36.47       37.02     14.62 o 
   2   2  19      831.97      834.05     49.07 o 
   4   2  19     4508.19     4520.81     97.48 o 
 -17   3  19      115.52       90.05     12.15 o 
 -15   3  19     2182.35     2025.48     92.83 o 
 -13   3  19     4955.63     4495.68    233.35 o 
 -11   3  19      135.47      119.48     11.02 o 
  -9   3  19      894.87      810.11     69.84 o 
  -7   3  19     3118.03     2433.72     74.09 o 
  -5   3  19      167.64      135.36     18.35 o 
  -3   3  19     2550.72     2632.72     89.26 o 
  -1   3  19     9135.21     9161.75    162.67 o 
   1   3  19      794.13      722.45     43.74 o 
   3   3  19      819.95      798.59     39.63 o 
 -14   4  19     6431.94     6171.39     81.47 o 
 -12   4  19       33.54       35.84      8.24 o 
 -10   4  19     2630.52     2564.14     60.63 o 
  -8   4  19    10755.28    10797.00    124.24 o 
  -6   4  19     4790.85     4326.06     75.14 o 
  -4   4  19      751.73      720.24     42.11 o 
  -2   4  19     8110.02     7796.38    131.35 o 
   0   4  19      480.40      506.97     31.43 o 
  -7   5  19     2920.66     2423.31     57.11 o 
 -18   0  20      111.16       96.35     11.12 o 
 -16   0  20      407.08      340.70     24.24 o 
 -14   0  20     4048.36     3643.20     86.74 o 
 -12   0  20      482.22      439.42     33.38 o 
 -10   0  20      960.88      927.83     50.64 o 
  -8   0  20     6000.65     5574.38    124.99 o 
  -6   0  20     1499.98     1377.86     64.19 o 
  -4   0  20     2471.59     2499.88     57.27 o 
  -2   0  20     6120.56     6011.34    116.30 o 
   0   0  20     1192.47     1206.47     47.78 o 
 -17   1  20        0.74        0.72      5.23 o 
 -15   1  20      971.89      840.55     48.85 o 
 -13   1  20     3266.39     2785.85     94.35 o 
 -11   1  20      440.22      319.71     20.13 o 
  -9   1  20     4822.08     4267.34     74.67 o 
  -7   1  20     2934.90     2762.15     99.96 o 
  -5   1  20      175.86      156.99     15.80 o 
  -3   1  20     3474.53     3564.22     96.57 o 
  -1   1  20     3728.99     3846.89     96.37 o 
   1   1  20      593.60      576.29     34.63 o 
 -16   2  20      599.46      483.48     27.11 o 
 -14   2  20     2085.25     1685.48    124.13 o 
 -12   2  20     2166.63     1798.00     41.09 o 
 -10   2  20     1958.61     1682.32     42.58 o 
  -8   2  20     2549.17     2288.41    154.47 o 
  -6   2  20      773.27      609.63     37.67 o 
  -4   2  20      345.78      375.93     32.49 o 
  -2   2  20     2410.51     2422.35     77.54 o 
   0   2  20     1089.03     1042.60     47.62 o 
   2   2  20      167.55      152.84     16.89 o 
 -13   3  20      641.78      493.53     25.58 o 
 -11   3  20      176.79      109.89     13.58 o 
  -9   3  20     1214.28      886.99     37.09 o 
  -7   3  20      211.15      174.19     16.67 o 
  -5   3  20      511.68      486.16     34.53 o 
  -3   3  20      418.65      433.26     32.39 o 
  -1   3  20      537.23      508.43     31.57 o 
   1   3  20       12.84        0.93      4.78 o 
  -6   4  20        5.96       11.90      6.51 o 
  -4   4  20       34.18       26.12      8.19 o 
 -15   1  21      283.97      180.54     15.44 o 
 -13   1  21      135.38       90.18      8.62 o 
 -11   1  21      172.93      142.38     11.56 o 
  -9   1  21      568.05      522.57     23.42 o 
  -7   1  21      301.32      245.22     15.72 o 
  -5   1  21      100.72       94.29     14.35 o 
  -3   1  21     1734.99     1466.76     48.59 o 
 -12   2  21      396.64      343.12     21.71 o 
 -10   2  21      378.24      288.40     20.98 o 
  -8   2  21      599.40      496.78     27.89 o 
  -6   2  21      643.42      536.29     31.54 o 
  -4   2  21      179.48      120.38     15.21 o 
  -2   2  21     1348.98     1207.04     42.35 o 
  -9   3  21     1925.01     1624.24     48.29 o 
  -7   3  21      409.89      358.92     23.36 o 
  -5   3  21        0.02       -4.38      5.69 o 
                                                 
